# Supplementary material for: 4,5-Dicarb­oxy­naphthalene-1,8-dicarb­oxy­lic anhydride–1,10-phenanthroline (1/1)
Source: Acta Crystallogr Sect E Struct Rep Online. 2011 Jan 22;67(Pt 2):o474. doi: 10.1107/S1600536811002492 (PMC3051702; doi:10.1107/S1600536811002492)
Supplement: Supplementary file 1 [file e-67-0o474-sup1.cif]

##############################################################################
###                                                                        ###
###        Electronic paper (Acta Crystallographica Section E)             ###
###                                                                        ###
##############################################################################
#                                                                            #
# This CIF contains the data in a paper accepted for publication in Acta     #
# Crystallographica Section E. It conforms to the requirements of Notes      #
# for Authors for Section E, and has been peer reviewed under the auspices   #
# of the IUCr Commission on Journals.                                        #
#                                                                            #
# Full details of the Crystallographic Information File format               #
# are given in the paper "The Crystallographic Information File (CIF):       #
# a New Standard Archive File for Crystallography" by S. R. Hall, F. H.      #
# Allen and I. D. Brown [Acta Cryst. (1991), A47, 655-685].                  #
#                                                                            #
# The current version of the core CIF dictionary is obtainable from          #
# ftp://ftp.iucr.org/pub/cif_core.dic. The current version number is 2.4.    #
#                                                                            #
# Software is freely available for graphical display of the structure(s) in  #
# this CIF.  For information consult the CIF home page http://www.iucr.org/  #
# cif/home.html                                                              #
#                                                                            #
# This file may be used for bona fide research purposes within the           #
# scientific community so long as proper attribution is given to the journal # 
# article from which it was obtained.                                        #
#                                                                            #
##############################################################################
                                             
data_global
_audit_creation_method     'SHELXL97'
_journal_date_recd_electronic     2010-10-20
_journal_date_accepted     2011-01-18
_journal_name_full     'Acta Crystallographica, Section E'
_journal_year     2011
_journal_volume     67
_journal_issue      2
_journal_page_first     o474
_journal_page_last     o474
_journal_paper_category     QO
_journal_coeditor_code     LX2183
_publ_contact_author_name     'Xiang-Yang Wu'
_publ_contact_author_address
;
School of Environment , Jiangsu University,
Zhenjiang 212013, People's Republic of China
;
_publ_contact_author_email     xxj507@126.com
_publ_contact_author_fax     ?
_publ_contact_author_phone     ?
_publ_section_title
;
4,5-Dicarboxynaphthalene-1,8-dicarboxylic anhydride--1,10-phenanthroline (1/1)
;
loop_
    _publ_author_name
    _publ_author_address
    'Xiang-Yang Wu'
;
School of the Environment, Jiangsu University,
Zhenjiang 212013, People's Republic of China
;
    'Xiang-Jun Xu'
;
School of the Environment, Jiangsu University,
Zhenjiang 212013, People's Republic of China
;
    'Xiang-Cheng Wang'
;
School of Chemistry and Chemical Engineering, Jiangsu University,
Zhenjiang 212013, People's Republic of China
;
data_I
_audit_creation_method     SHELXL-97
_chemical_name_systematic
;
4,5-Dicarboxynaphthalene-1,8-dicarboxylic anhydride--1,10-phenanthroline (1/1)
;
_chemical_name_common     ?
_chemical_formula_moiety     'C12 H8 N2, C14 H6 O7'
_chemical_formula_sum     'C26 H14 N2 O7'
_chemical_formula_iupac     'C12 H8 N2, C14 H6 O7'
_chemical_formula_weight     466.39
_chemical_melting_point     ?
_symmetry_cell_setting     triclinic
_symmetry_space_group_name_H-M     'P -1'
_symmetry_space_group_name_Hall     '-P 1'
loop_
    _symmetry_equiv_pos_as_xyz
    'x, y, z'
    '-x, -y, -z'
_cell_length_a     9.0189(5)
_cell_length_b     10.1588(7)
_cell_length_c     11.2140(8)
_cell_angle_alpha     104.267(6)
_cell_angle_beta     92.278(5)
_cell_angle_gamma     101.256(5)
_cell_volume     972.42(11)
_cell_formula_units_Z     2
_cell_measurement_reflns_used     3294
_cell_measurement_theta_min     4.0818
_cell_measurement_theta_max     66.9554
_cell_measurement_temperature     293(2)
_exptl_crystal_description     block
_exptl_crystal_colour     yellow
_exptl_crystal_size_max     0.35
_exptl_crystal_size_mid     0.25
_exptl_crystal_size_min     0.2
_exptl_crystal_density_diffrn     1.593
_exptl_crystal_density_meas     ?
_exptl_crystal_density_method     'not measured'
_exptl_crystal_F_000     480
_exptl_absorpt_coefficient_mu     0.991
_exptl_absorpt_correction_type     multi-scan
_exptl_absorpt_process_details     '(SADABS; Bruker, 2002)'
_exptl_absorpt_correction_T_min     0.85815
_exptl_absorpt_correction_T_max     1.00000
_exptl_special_details     ?
_diffrn_ambient_temperature     293(2)
_diffrn_radiation_type     CuK\a
_diffrn_radiation_wavelength     1.54184
_diffrn_radiation_source     'fine-focus sealed tube'
_diffrn_radiation_monochromator     graphite
_diffrn_measurement_device_type     'Bruker SMART CCD area-detector'
_diffrn_measurement_method     '\f and \w'
_diffrn_detector_area_resol_mean     .
_diffrn_reflns_number     6756
_diffrn_reflns_av_R_equivalents     0.0613
_diffrn_reflns_av_sigmaI/netI     0.0468
_diffrn_reflns_theta_min     4.09
_diffrn_reflns_theta_max     67.07
_diffrn_reflns_theta_full     67.07
_diffrn_measured_fraction_theta_max     0.982
_diffrn_measured_fraction_theta_full     0.982
_diffrn_reflns_limit_h_min     -7
_diffrn_reflns_limit_h_max     10
_diffrn_reflns_limit_k_min     -12
_diffrn_reflns_limit_k_max     12
_diffrn_reflns_limit_l_min     -13
_diffrn_reflns_limit_l_max     13
_diffrn_standards_number     ?
_diffrn_standards_interval_count     ?
_diffrn_standards_interval_time     ?
_diffrn_standards_decay_%     0
_refine_special_details
;
 Refinement of F^2^ against ALL reflections.  The weighted R-factor wR and
 goodness of fit S are based on F^2^, conventional R-factors R are based
 on F, with F set to zero for negative F^2^. The threshold expression of
 F^2^ > 2sigma(F^2^) is used only for calculating R-factors(gt) etc. and is
 not relevant to the choice of reflections for refinement.  R-factors based
 on F^2^ are statistically about twice as large as those based on F, and R-
 factors based on ALL data will be even larger.
;
_reflns_number_total     3416
_reflns_number_gt     2679
_reflns_threshold_expression     I>2\s(I)
_refine_ls_structure_factor_coef     Fsqd
_refine_ls_matrix_type     full
_refine_ls_R_factor_all     0.0661
_refine_ls_R_factor_gt     0.0558
_refine_ls_wR_factor_gt     0.1505
_refine_ls_wR_factor_ref     0.1592
_refine_ls_goodness_of_fit_ref     0.991
_refine_ls_restrained_S_all     0.991
_refine_ls_number_reflns     3416
_refine_ls_number_parameters     316
_refine_ls_number_restraints     0
_refine_ls_hydrogen_treatment     constr
_refine_ls_weighting_scheme     calc
_refine_ls_weighting_details
         'calc w=1/[\s^2^(Fo^2^)+(0.1188P)^2^+0.0000P] where P=(Fo^2^+2Fc^2^)/3'
_atom_sites_solution_hydrogens     difmap
_atom_sites_solution_primary     direct
_atom_sites_solution_secondary     difmap
_refine_ls_shift/su_max     0.000
_refine_ls_shift/su_mean     0.000
_refine_diff_density_max     0.489
_refine_diff_density_min     -0.414
_refine_ls_extinction_method     none
_refine_ls_extinction_coef     ?
loop_
    _atom_type_symbol
    _atom_type_description
    _atom_type_scat_dispersion_real
    _atom_type_scat_dispersion_imag
    _atom_type_scat_source
    'C' 'C' 0.0181 0.0091
                         'International Tables Vol C Tables 4.2.6.8 and 6.1.1.4'
    'H' 'H' 0.0000 0.0000
                         'International Tables Vol C Tables 4.2.6.8 and 6.1.1.4'
    'N' 'N' 0.0311 0.0180
                         'International Tables Vol C Tables 4.2.6.8 and 6.1.1.4'
    'O' 'O' 0.0492 0.0322
                         'International Tables Vol C Tables 4.2.6.8 and 6.1.1.4'
_computing_data_collection     'SMART (Bruker, 2002)'
_computing_cell_refinement     'SAINT (Bruker, 2002)'
_computing_data_reduction     'SAINT (Bruker, 2002)'
_computing_structure_solution     'SHELXS97 (Sheldrick, 2008)'
_computing_structure_refinement     'SHELXL97 (Sheldrick, 2008)'
_computing_molecular_graphics
             'SHELXTL (Sheldrick, 2008) and  <i>DIAMOND</i> (Brandenburg, 1998)'
_computing_publication_material     'SHELXTL (Sheldrick, 2008)'
loop_
    _atom_site_type_symbol
    _atom_site_label
    _atom_site_fract_x
    _atom_site_fract_y
    _atom_site_fract_z
    _atom_site_U_iso_or_equiv
    _atom_site_adp_type
    _atom_site_calc_flag
    _atom_site_refinement_flags
    _atom_site_occupancy
    _atom_site_disorder_assembly
    _atom_site_disorder_group
    O O1 0.55753(16) 0.06531(14) 0.84023(14) 0.0425(4) Uani d . 1 . .
    O O2 0.79210(15) 0.19823(17) 0.87789(16) 0.0469(4) Uani d . 1 . .
    H H2A 0.8273 0.1546 0.8181 0.070 Uiso calc R 1 . .
    O O3 0.57213(15) 0.23703(14) 1.08928(14) 0.0399(4) Uani d . 1 . .
    O O4 0.33967(16) 0.10420(17) 1.07563(16) 0.0471(4) Uani d . 1 . .
    H H4 0.3822 0.0657 1.1189 0.071 Uiso calc R 1 . .
    O O5 0.04091(17) 0.56071(18) 0.81155(17) 0.0538(5) Uani d . 1 . .
    O O6 0.23485(16) 0.57884(15) 0.70001(13) 0.0415(4) Uani d . 1 . .
    O O7 0.4382(2) 0.6322(2) 0.60562(17) 0.0583(5) Uani d . 1 . .
    N N1 -0.00536(18) 0.06070(18) 0.76513(16) 0.0364(4) Uani d . 1 . .
    N N2 -0.0387(2) 0.2209(2) 0.60381(17) 0.0437(4) Uani d . 1 . .
    C C1 -0.0510(3) 0.2947(3) 0.5239(2) 0.0510(6) Uani d . 1 . .
    H H1 -0.1358 0.3342 0.5238 0.061 Uiso calc R 1 . .
    C C2 0.0537(3) 0.3179(2) 0.4397(2) 0.0512(6) Uani d . 1 . .
    H H2 0.0392 0.3718 0.3859 0.061 Uiso calc R 1 . .
    C C3 0.1778(3) 0.2602(3) 0.4375(2) 0.0498(6) Uani d . 1 . .
    H H3 0.2494 0.2740 0.3819 0.060 Uiso calc R 1 . .
    C C4 0.1968(2) 0.1796(2) 0.5201(2) 0.0421(5) Uani d . 1 . .
    C C5 0.3233(3) 0.1145(3) 0.5236(3) 0.0587(7) Uani d . 1 . .
    H H5 0.3993 0.1286 0.4717 0.070 Uiso calc R 1 . .
    C C6 0.3346(3) 0.0337(3) 0.6003(3) 0.0567(7) Uani d . 1 . .
    H H6 0.4176 -0.0082 0.5995 0.068 Uiso calc R 1 . .
    C C7 0.2219(2) 0.0106(2) 0.6831(2) 0.0385(5) Uani d . 1 . .
    C C8 0.2284(2) -0.0737(2) 0.7640(2) 0.0422(5) Uani d . 1 . .
    H H8 0.3086 -0.1189 0.7647 0.051 Uiso calc R 1 . .
    C C9 0.1178(2) -0.0901(2) 0.8420(2) 0.0405(5) Uani d . 1 . .
    H H9 0.1211 -0.1472 0.8949 0.049 Uiso calc R 1 . .
    C C10 0.0006(2) -0.0202(2) 0.84104(19) 0.0395(5) Uani d . 1 . .
    H H10 -0.0749 -0.0301 0.8942 0.047 Uiso calc R 1 . .
    C C11 0.1000(2) 0.0779(2) 0.68408(18) 0.0325(4) Uani d . 1 . .
    C C12 0.0848(2) 0.1632(2) 0.60101(18) 0.0348(4) Uani d . 1 . .
    C C13 0.2358(2) 0.44630(19) 0.85406(18) 0.0314(4) Uani d . 1 . .
    C C14 0.1623(2) 0.3913(2) 0.9408(2) 0.0375(5) Uani d . 1 . .
    H H14 0.0672 0.4080 0.9601 0.045 Uiso calc R 1 . .
    C C15 0.2311(2) 0.3098(2) 1.00005(19) 0.0361(4) Uani d . 1 . .
    H H15 0.1822 0.2756 1.0611 0.043 Uiso calc R 1 . .
    C C16 0.3691(2) 0.27875(19) 0.97076(17) 0.0303(4) Uani d . 1 . .
    C C25 0.4381(2) 0.20230(19) 1.05024(17) 0.0316(4) Uani d . 1 . .
    C C26 0.6530(2) 0.1802(2) 0.85624(19) 0.0350(4) Uani d . 1 . .
    C C17 0.4462(2) 0.32898(18) 0.87661(17) 0.0282(4) Uani d . 1 . .
    C C18 0.5859(2) 0.2975(2) 0.83327(18) 0.0330(4) Uani d . 1 . .
    C C19 0.6576(2) 0.3638(2) 0.7515(2) 0.0417(5) Uani d . 1 . .
    H H19 0.7522 0.3482 0.7293 0.050 Uiso calc R 1 . .
    C C20 0.5921(2) 0.4540(2) 0.7011(2) 0.0419(5) Uani d . 1 . .
    H H20 0.6428 0.4974 0.6459 0.050 Uiso calc R 1 . .
    C C21 0.4528(2) 0.4785(2) 0.73298(18) 0.0338(4) Uani d . 1 . .
    C C22 0.3780(2) 0.41784(18) 0.82119(17) 0.0289(4) Uani d . 1 . .
    C C23 0.3816(2) 0.5682(2) 0.67520(19) 0.0389(5) Uani d . 1 . .
    C C24 0.1622(2) 0.5316(2) 0.79219(19) 0.0371(5) Uani d . 1 . .
loop_
    _atom_site_aniso_label
    _atom_site_aniso_U_11
    _atom_site_aniso_U_22
    _atom_site_aniso_U_33
    _atom_site_aniso_U_12
    _atom_site_aniso_U_13
    _atom_site_aniso_U_23
    O1 0.0442(8) 0.0336(8) 0.0555(9) 0.0109(6) -0.0002(7) 0.0212(7)
    O2 0.0352(8) 0.0528(9) 0.0640(10) 0.0208(7) 0.0146(7) 0.0256(8)
    O3 0.0383(8) 0.0401(8) 0.0454(8) 0.0087(6) -0.0018(6) 0.0190(6)
    O4 0.0385(8) 0.0480(9) 0.0698(10) 0.0107(7) 0.0066(7) 0.0417(8)
    O5 0.0447(9) 0.0638(11) 0.0712(11) 0.0291(8) 0.0095(8) 0.0372(9)
    O6 0.0459(8) 0.0451(8) 0.0428(8) 0.0162(6) 0.0012(6) 0.0240(7)
    O7 0.0721(11) 0.0672(11) 0.0600(11) 0.0310(9) 0.0226(9) 0.0462(9)
    N1 0.0358(9) 0.0413(9) 0.0357(9) 0.0130(7) 0.0040(7) 0.0128(7)
    N2 0.0476(10) 0.0500(11) 0.0421(10) 0.0231(8) 0.0037(8) 0.0177(8)
    C1 0.0599(14) 0.0536(14) 0.0475(13) 0.0245(11) -0.0022(11) 0.0190(11)
    C2 0.0679(15) 0.0445(12) 0.0453(12) 0.0111(11) -0.0047(11) 0.0214(10)
    C3 0.0553(14) 0.0497(13) 0.0477(13) 0.0050(11) 0.0045(10) 0.0240(11)
    C4 0.0403(11) 0.0440(12) 0.0455(12) 0.0088(9) 0.0037(9) 0.0180(10)
    C5 0.0470(13) 0.0779(18) 0.0676(16) 0.0252(12) 0.0226(12) 0.0373(14)
    C6 0.0441(12) 0.0761(17) 0.0690(16) 0.0325(12) 0.0222(11) 0.0359(14)
    C7 0.0340(10) 0.0409(11) 0.0440(11) 0.0122(8) 0.0036(8) 0.0140(9)
    C8 0.0400(11) 0.0407(11) 0.0508(12) 0.0163(9) 0.0001(9) 0.0158(10)
    C9 0.0468(11) 0.0366(11) 0.0409(11) 0.0098(9) 0.0003(9) 0.0150(9)
    C10 0.0431(11) 0.0430(11) 0.0377(10) 0.0129(9) 0.0061(8) 0.0172(9)
    C11 0.0312(9) 0.0335(10) 0.0340(10) 0.0093(8) 0.0009(7) 0.0096(8)
    C12 0.0369(10) 0.0350(10) 0.0338(10) 0.0095(8) -0.0013(8) 0.0104(8)
    C13 0.0324(9) 0.0296(9) 0.0365(10) 0.0104(7) 0.0018(8) 0.0133(8)
    C14 0.0357(10) 0.0390(11) 0.0463(11) 0.0155(9) 0.0108(9) 0.0199(9)
    C15 0.0380(10) 0.0357(10) 0.0425(11) 0.0129(8) 0.0117(8) 0.0199(9)
    C16 0.0321(9) 0.0280(9) 0.0344(10) 0.0089(7) 0.0033(8) 0.0129(8)
    C25 0.0346(10) 0.0303(9) 0.0345(10) 0.0104(8) 0.0055(8) 0.0136(8)
    C26 0.0353(10) 0.0377(11) 0.0399(10) 0.0141(8) 0.0104(8) 0.0187(9)
    C17 0.0281(9) 0.0258(8) 0.0342(9) 0.0072(7) 0.0029(7) 0.0133(7)
    C18 0.0333(10) 0.0310(10) 0.0405(10) 0.0095(8) 0.0067(8) 0.0173(8)
    C19 0.0371(10) 0.0446(12) 0.0554(13) 0.0162(9) 0.0179(9) 0.0272(10)
    C20 0.0463(12) 0.0412(11) 0.0493(12) 0.0142(9) 0.0178(9) 0.0264(10)
    C21 0.0403(10) 0.0323(10) 0.0337(10) 0.0102(8) 0.0063(8) 0.0152(8)
    C22 0.0322(9) 0.0264(9) 0.0303(9) 0.0071(7) 0.0016(7) 0.0110(7)
    C23 0.0474(12) 0.0385(11) 0.0378(11) 0.0144(9) 0.0071(9) 0.0185(9)
    C24 0.0388(10) 0.0352(10) 0.0415(11) 0.0111(8) 0.0007(8) 0.0152(9)
_geom_special_details
;
 All esds (except the esd in the dihedral angle between two l.s. planes)
 are estimated using the full covariance matrix.  The cell esds are taken
 into account individually in the estimation of esds in distances, angles
 and torsion angles; correlations between esds in cell parameters are only
 used when they are defined by crystal symmetry.  An approximate (isotropic)
 treatment of cell esds is used for estimating esds involving l.s. planes.
;
loop_
    _geom_bond_atom_site_label_1
    _geom_bond_atom_site_label_2
    _geom_bond_site_symmetry_2
    _geom_bond_distance
    _geom_bond_publ_flag
    O1 C26 . 1.276(2) ?
    O2 C26 . 1.237(2) ?
    O2 H2A . 0.8200 ?
    O3 C25 . 1.222(2) ?
    O4 C25 . 1.295(2) ?
    O4 H4 . 0.8200 ?
    O5 C24 . 1.202(3) ?
    O6 C24 . 1.380(3) ?
    O6 C23 . 1.382(3) ?
    O7 C23 . 1.201(3) ?
    N1 C10 . 1.327(3) ?
    N1 C11 . 1.357(3) ?
    N2 C1 . 1.317(3) ?
    N2 C12 . 1.354(3) ?
    C1 C2 . 1.391(4) ?
    C1 H1 . 0.9300 ?
    C2 C3 . 1.359(4) ?
    C2 H2 . 0.9300 ?
    C3 C4 . 1.405(3) ?
    C3 H3 . 0.9300 ?
    C4 C12 . 1.398(3) ?
    C4 C5 . 1.429(3) ?
    C5 C6 . 1.341(3) ?
    C5 H5 . 0.9300 ?
    C6 C7 . 1.428(3) ?
    C6 H6 . 0.9300 ?
    C7 C8 . 1.399(3) ?
    C7 C11 . 1.403(3) ?
    C8 C9 . 1.365(3) ?
    C8 H8 . 0.9300 ?
    C9 C10 . 1.384(3) ?
    C9 H9 . 0.9300 ?
    C10 H10 . 0.9300 ?
    C11 C12 . 1.439(3) ?
    C13 C14 . 1.369(3) ?
    C13 C22 . 1.412(3) ?
    C13 C24 . 1.469(3) ?
    C14 C15 . 1.396(3) ?
    C14 H14 . 0.9300 ?
    C15 C16 . 1.376(3) ?
    C15 H15 . 0.9300 ?
    C16 C17 . 1.430(3) ?
    C16 C25 . 1.507(2) ?
    C26 C18 . 1.508(3) ?
    C17 C22 . 1.429(2) ?
    C17 C18 . 1.434(3) ?
    C18 C19 . 1.376(3) ?
    C19 C20 . 1.396(3) ?
    C19 H19 . 0.9300 ?
    C20 C21 . 1.372(3) ?
    C20 H20 . 0.9300 ?
    C21 C22 . 1.416(3) ?
    C21 C23 . 1.466(3) ?
loop_
    _geom_angle_atom_site_label_1
    _geom_angle_atom_site_label_2
    _geom_angle_atom_site_label_3
    _geom_angle_site_symmetry_1
    _geom_angle_site_symmetry_3
    _geom_angle
    _geom_angle_publ_flag
    C26 O2 H2A . . 109.5 ?
    C25 O4 H4 . . 109.5 ?
    C24 O6 C23 . . 123.76(15) ?
    C10 N1 C11 . . 122.47(17) ?
    C1 N2 C12 . . 116.5(2) ?
    N2 C1 C2 . . 124.6(2) ?
    N2 C1 H1 . . 117.7 ?
    C2 C1 H1 . . 117.7 ?
    C3 C2 C1 . . 118.6(2) ?
    C3 C2 H2 . . 120.7 ?
    C1 C2 H2 . . 120.7 ?
    C2 C3 C4 . . 119.4(2) ?
    C2 C3 H3 . . 120.3 ?
    C4 C3 H3 . . 120.3 ?
    C12 C4 C3 . . 117.3(2) ?
    C12 C4 C5 . . 119.7(2) ?
    C3 C4 C5 . . 123.1(2) ?
    C6 C5 C4 . . 121.4(2) ?
    C6 C5 H5 . . 119.3 ?
    C4 C5 H5 . . 119.3 ?
    C5 C6 C7 . . 121.4(2) ?
    C5 C6 H6 . . 119.3 ?
    C7 C6 H6 . . 119.3 ?
    C8 C7 C11 . . 118.72(19) ?
    C8 C7 C6 . . 123.41(19) ?
    C11 C7 C6 . . 117.86(19) ?
    C9 C8 C7 . . 120.47(19) ?
    C9 C8 H8 . . 119.8 ?
    C7 C8 H8 . . 119.8 ?
    C8 C9 C10 . . 118.9(2) ?
    C8 C9 H9 . . 120.6 ?
    C10 C9 H9 . . 120.6 ?
    N1 C10 C9 . . 120.8(2) ?
    N1 C10 H10 . . 119.6 ?
    C9 C10 H10 . . 119.6 ?
    N1 C11 C7 . . 118.59(18) ?
    N1 C11 C12 . . 120.00(17) ?
    C7 C11 C12 . . 121.40(18) ?
    N2 C12 C4 . . 123.60(19) ?
    N2 C12 C11 . . 118.22(18) ?
    C4 C12 C11 . . 118.17(18) ?
    C14 C13 C22 . . 120.67(17) ?
    C14 C13 C24 . . 119.01(17) ?
    C22 C13 C24 . . 120.29(17) ?
    C13 C14 C15 . . 119.51(18) ?
    C13 C14 H14 . . 120.2 ?
    C15 C14 H14 . . 120.2 ?
    C16 C15 C14 . . 121.89(18) ?
    C16 C15 H15 . . 119.1 ?
    C14 C15 H15 . . 119.1 ?
    C15 C16 C17 . . 120.23(16) ?
    C15 C16 C25 . . 116.49(16) ?
    C17 C16 C25 . . 123.04(16) ?
    O3 C25 O4 . . 125.51(17) ?
    O3 C25 C16 . . 121.47(16) ?
    O4 C25 C16 . . 112.93(16) ?
    O2 C26 O1 . . 125.89(18) ?
    O2 C26 C18 . . 119.39(17) ?
    O1 C26 C18 . . 114.43(16) ?
    C22 C17 C16 . . 117.17(16) ?
    C22 C17 C18 . . 117.40(17) ?
    C16 C17 C18 . . 125.43(16) ?
    C19 C18 C17 . . 120.01(17) ?
    C19 C18 C26 . . 114.89(17) ?
    C17 C18 C26 . . 124.54(16) ?
    C18 C19 C20 . . 121.70(18) ?
    C18 C19 H19 . . 119.2 ?
    C20 C19 H19 . . 119.2 ?
    C21 C20 C19 . . 119.95(19) ?
    C21 C20 H20 . . 120.0 ?
    C19 C20 H20 . . 120.0 ?
    C20 C21 C22 . . 120.37(18) ?
    C20 C21 C23 . . 119.60(18) ?
    C22 C21 C23 . . 120.03(17) ?
    C13 C22 C21 . . 119.40(16) ?
    C13 C22 C17 . . 120.38(17) ?
    C21 C22 C17 . . 120.23(17) ?
    O7 C23 O6 . . 116.28(18) ?
    O7 C23 C21 . . 125.9(2) ?
    O6 C23 C21 . . 117.81(17) ?
    O5 C24 O6 . . 116.34(17) ?
    O5 C24 C13 . . 125.90(19) ?
    O6 C24 C13 . . 117.71(17) ?
loop_
    _geom_hbond_atom_site_label_D
    _geom_hbond_atom_site_label_H
    _geom_hbond_atom_site_label_A
    _geom_hbond_site_symmetry_A
    _geom_hbond_distance_DH
    _geom_hbond_distance_HA
    _geom_hbond_distance_DA
    _geom_hbond_angle_DHA
    O2 H2A N1 1_655 0.82 1.97 2.683(2) 144
    O4 H4 O1 2_657 0.82 1.69 2.4637(18) 158
    C2 H2 O5 2_566 0.93 2.59 3.481(3) 161
    C8 H8 O3 2_657 0.93 2.57 3.312(3) 137
    C10 H10 O4 2_557 0.93 2.42 3.258(3) 150
