# Supplementary material for: 4,5-Dicarb­oxy­naphthalene-1,8-dicarb­oxy­lic anhydride–1,10-phenanthroline (1/1)
Source: Acta Crystallogr Sect E Struct Rep Online. 2011 Jan 22;67(Pt 2):o474. doi: 10.1107/S1600536811002492 (PMC3051702; doi:10.1107/S1600536811002492)
Supplement: Supplementary file 2 [file e-67-0o474-Isup2.hkl]

#
# h,k,l, Fc-squared, Fo-squared, sigma(Fo-squared) and status flag
#
data_I
_shelx_title ' aa in P-1'
_shelx_refln_list_code          4
_shelx_F_calc_maximum      196.86
_exptl_crystal_F_000       480.00
_reflns_d_resolution_high  0.8371
 
loop_
 _symmetry_equiv_pos_as_xyz
 'x, y, z'
 '-x, -y, -z'
 
_cell_length_a     9.0189
_cell_length_b    10.1588
_cell_length_c    11.2140
_cell_angle_alpha 104.267
_cell_angle_beta   92.278
_cell_angle_gamma 101.256
 
_shelx_F_squared_multiplier     1.000
 
loop_
 _refln_index_h
 _refln_index_k
 _refln_index_l
 _refln_F_squared_calc
 _refln_F_squared_meas
 _refln_F_squared_sigma
 _refln_observed_status
   1   0   0      179.63      164.39      3.68 o
   2   0   0      260.93      287.07      6.95 o
   3   0   0      251.49      251.49      8.59 o
   4   0   0       31.55       29.85      4.09 o
   5   0   0     2453.67     2684.49     35.37 o
   6   0   0       80.89      101.63      5.93 o
   7   0   0       59.84       64.11      3.03 o
   8   0   0       72.80       85.13      5.09 o
   9   0   0      334.63      358.62     12.47 o
  10   0   0       51.55       48.25      3.68 o
 -10   1   0        0.45        1.02      1.45 o
  -9   1   0      282.95      292.61      6.12 o
  -8   1   0       62.57       58.33      2.75 o
  -7   1   0        1.60        1.02      1.45 o
  -6   1   0       81.32       67.67      3.66 o
  -5   1   0     1195.21     1466.43     28.63 o
  -4   1   0      120.33       94.87      6.54 o
  -3   1   0       17.74        7.36      2.86 o
  -2   1   0      146.61      138.22      5.32 o
  -1   1   0     1742.33     1558.44     12.68 o
   0   1   0        1.11        0.49      0.40 o
   1   1   0      642.00      623.62      7.77 o
   2   1   0      307.61      332.50      6.75 o
   3   1   0     1076.10     1243.63     15.54 o
   4   1   0        8.83        6.54      3.27 o
   5   1   0        8.16        5.34      1.54 o
   6   1   0      227.11      179.82      4.31 o
   7   1   0        3.12        3.11      1.86 o
   8   1   0       35.27       37.40      3.03 o
   9   1   0      220.78      244.99      6.54 o
  10   1   0      195.88      171.07     26.58 o
 -10   2   0        7.06        8.54      1.57 o
  -9   2   0        2.13        0.82      1.32 o
  -8   2   0      147.45      159.85      5.11 o
  -7   2   0       40.48       36.55      2.24 o
  -6   2   0       69.30       59.88      3.24 o
  -5   2   0       88.91      105.10      8.59 o
  -4   2   0     1147.90     1134.79     22.08 o
  -3   2   0     1074.61      902.10     16.77 o
  -2   2   0     1145.01     1016.60     15.13 o
  -1   2   0      449.95      435.10      7.77 o
   0   2   0      228.88      225.94     21.06 o
   1   2   0       32.75       26.09      1.89 o
   2   2   0      459.32      434.93     36.19 o
   3   2   0        2.35        2.16      2.28 o
   4   2   0      126.18      109.59      6.95 o
   5   2   0        9.65        9.97      2.66 o
   6   2   0       21.55       23.40      1.96 o
   7   2   0        3.79        2.75      1.56 o
   8   2   0      170.96      199.48      5.76 o
   9   2   0       96.82      126.77      6.54 o
 -10   3   0        1.37        1.05      1.28 o
  -9   3   0        3.07        3.68      1.42 o
  -8   3   0        2.89        2.86      1.73 o
  -7   3   0      118.01      130.96      3.36 o
  -6   3   0        8.31        5.87      1.06 o
  -5   3   0      107.60       67.51      2.60 o
  -4   3   0     1360.31     1333.94     25.76 o
  -3   3   0      287.62      238.82      9.41 o
  -2   3   0      106.31       84.24      5.32 o
  -1   3   0       56.89       80.25      3.24 o
   0   3   0       23.02       33.34      1.91 o
   1   3   0       73.22       46.29     10.43 o
   2   3   0      526.95      441.23     72.59 o
   3   3   0       30.31       40.48      9.41 o
   4   3   0       54.67       48.20      1.89 o
   5   3   0      149.72      179.24      4.25 o
   6   3   0        0.71        0.35      1.48 o
   7   3   0        5.29        6.32      2.15 o
   8   3   0       30.93       34.07      2.74 o
   9   3   0       26.19       24.33      2.02 o
 -10   4   0       13.40       13.10      2.45 o
  -9   4   0        2.09        2.04      2.45 o
  -8   4   0       17.98       18.18      2.25 o
  -7   4   0      111.01      100.69      4.75 o
  -6   4   0      251.62      257.97      4.37 o
  -5   4   0      225.54      243.22      9.41 o
  -4   4   0     1339.19     1456.21     28.63 o
  -3   4   0      158.64      177.89      9.00 o
  -2   4   0      171.27      156.49      5.05 o
  -1   4   0     1009.34      844.91     11.00 o
   0   4   0        9.18       15.13      4.09 o
   1   4   0      289.01      326.74     15.54 o
   2   4   0      174.45      186.88     14.31 o
   3   4   0        2.59        2.41      1.16 o
   4   4   0        0.13       -0.77      1.29 o
   5   4   0      460.64      532.14     11.65 o
   6   4   0      178.37      181.69      5.52 o
   7   4   0        6.04        7.60      1.80 o
   8   4   0        0.03       -0.61      1.73 o
 -10   5   0        3.62        4.23      1.28 o
  -9   5   0        3.02        1.82      1.57 o
  -8   5   0      158.32      160.81      5.05 o
  -7   5   0       82.95       72.57      4.77 o
  -6   5   0        5.56        6.71      1.22 o
  -5   5   0       20.47       15.54      2.23 o
  -4   5   0      321.61      301.46     18.20 o
  -3   5   0      562.06      572.10     17.18 o
  -2   5   0      343.61      367.63     12.27 o
  -1   5   0        4.49        6.95      2.45 o
   0   5   0        7.18        5.32      4.91 o
   1   5   0       95.63       91.60     10.22 o
   2   5   0        2.46        2.21      1.06 o
   3   5   0      137.14      141.56      5.62 o
   4   5   0        1.29        1.83      1.22 o
   5   5   0      624.16      741.56      8.95 o
   6   5   0        4.34        7.45      1.80 o
   7   5   0        0.92        0.22      1.86 o
   8   5   0       29.19       29.85      3.27 o
 -10   6   0       15.78       16.77      2.04 o
  -9   6   0        1.24        2.45      1.45 o
  -8   6   0       38.52       50.14      3.18 o
  -7   6   0       40.68       36.58      2.17 o
  -6   6   0        2.98        1.67      1.23 o
  -5   6   0      143.72      132.39      3.91 o
  -4   6   0       73.15       68.21      2.82 o
  -3   6   0        1.12        2.10      1.02 o
  -2   6   0      262.84      217.56      5.78 o
  -1   6   0      126.69      121.45      5.32 o
   0   6   0      319.47      308.74      8.18 o
   1   6   0      144.52      130.50      3.97 o
   2   6   0      111.24      103.57      2.83 o
   3   6   0       81.54       87.30      2.83 o
   4   6   0       66.18       80.18      3.50 o
   5   6   0        0.40       -2.04      3.27 o
   6   6   0       15.69       17.18      3.27 o
   7   6   0        0.27        0.00      2.04 o
  -9   7   0      172.67      187.87     14.31 o
  -8   7   0        0.98        1.82      1.57 o
  -7   7   0      274.17      313.91      7.67 o
  -6   7   0      129.43      155.74      6.47 o
  -5   7   0      892.97      994.43     20.04 o
  -4   7   0       63.91       65.92      3.32 o
  -3   7   0      137.01      147.38      4.31 o
  -2   7   0      115.24       93.09      2.77 o
  -1   7   0       13.56       12.68      2.45 o
   0   7   0        3.36        1.26      1.66 o
   1   7   0       50.07       45.11      2.51 o
   2   7   0      177.20      174.39      7.57 o
   3   7   0       58.34       62.69      4.12 o
   4   7   0        4.00        4.71      1.56 o
   5   7   0       94.29       97.33      6.13 o
   6   7   0        3.73        2.04      2.45 o
   7   7   0       19.81       13.09      2.04 o
  -9   8   0        8.97        7.34      1.64 o
  -8   8   0        0.09        1.39      1.36 o
  -7   8   0       46.66       39.51      2.10 o
  -6   8   0      468.28      478.62      6.58 o
  -5   8   0      392.28      476.68      8.53 o
  -4   8   0      109.56      127.63      4.63 o
  -3   8   0        4.37        4.19      1.66 o
  -2   8   0       21.53       19.22      3.27 o
  -1   8   0       22.91       29.24      2.89 o
   0   8   0      520.71      581.91     13.49 o
   1   8   0      126.19      142.19      4.25 o
   2   8   0       66.52       67.49      3.21 o
   3   8   0        3.42        3.51      1.73 o
   4   8   0        4.15        3.68      2.86 o
   5   8   0        0.39        1.64      2.04 o
   6   8   0        6.46        4.50      2.04 o
  -8   9   0       20.05       25.35      2.45 o
  -7   9   0        0.00        0.00      1.45 o
  -6   9   0        0.44        0.82      1.57 o
  -5   9   0       41.12       47.98      7.77 o
  -4   9   0       41.06       41.75      3.03 o
  -3   9   0       10.00        9.17      1.79 o
  -2   9   0        9.22       12.68      3.68 o
  -1   9   0        0.11        0.00      2.86 o
   0   9   0        9.97       12.43      1.57 o
   1   9   0       12.25       13.68      1.64 o
   2   9   0        9.81        8.40      1.72 o
   3   9   0       36.56       33.63      8.38 o
   4   9   0       14.52       15.13      2.45 o
   5   9   0        1.36        3.27      2.04 o
  -7  10   0        2.05        2.86      1.64 o
  -6  10   0        2.78        3.48      2.25 o
  -5  10   0        0.20        0.00      2.04 o
  -4  10   0       11.67       12.55      2.66 o
  -3  10   0        5.89       10.22      3.27 o
  -2  10   0      117.88      151.82      5.20 o
  -1  10   0       16.59       20.73      2.74 o
   0  10   0       14.60       16.32      2.66 o
   1  10   0        4.27        3.88      1.23 o
   2  10   0        2.34        4.07      1.11 o
   3  10   0        0.23        0.20      1.45 o
  -5  11   0        2.15        3.19      1.43 o
  -4  11   0       73.52       86.69      4.91 o
  -3  11   0        5.02        6.54      1.73 o
  -2  11   0      167.53      192.02      4.92 o
  -1  11   0       11.93       13.14      1.84 o
   0  11   0       26.29       24.60      2.02 o
   1  11   0        2.58        0.82      2.04 o
  -1 -11   1        7.31        6.51      1.45 o
   0 -11   1        0.10        0.20      1.45 o
   1 -11   1       41.65       36.41      2.60 o
   2 -11   1      252.58      272.00      6.21 o
   3 -11   1      183.61      236.13     14.31 o
   4 -11   1        2.51        4.09      2.04 o
   5 -11   1        0.72        2.45      2.04 o
  -3 -10   1        9.89       10.63      1.57 o
  -2 -10   1        0.01        0.46      1.11 o
  -1 -10   1       34.74       31.64      1.74 o
   0 -10   1      163.21      189.93      4.64 o
   1 -10   1        0.43        1.04      2.15 o
   2 -10   1       42.86       44.16      4.50 o
   3 -10   1        7.20        7.36      3.27 o
   4 -10   1       87.82       91.49      5.73 o
   5 -10   1        0.79       -0.41      2.04 o
   6 -10   1        0.86        0.82      1.45 o
   7 -10   1       11.82       11.04      2.04 o
  -5  -9   1        0.01        1.23      2.04 o
  -4  -9   1        1.53        1.23      2.45 o
  -3  -9   1       15.05       17.54      2.74 o
  -2  -9   1       20.44       19.52      2.10 o
  -1  -9   1        0.85        2.63      1.62 o
   0  -9   1       22.91       29.43      2.85 o
   1  -9   1        4.38        3.52      1.86 o
   2  -9   1       53.63       56.84      5.32 o
   3  -9   1       21.19       29.19      2.65 o
   4  -9   1       20.13       23.65      2.45 o
   5  -9   1       51.44       53.65      3.18 o
   6  -9   1        3.96        4.50      1.57 o
   7  -9   1       34.86       35.19      2.26 o
   8  -9   1       34.87       36.51      2.25 o
  -6  -8   1        4.10        3.68      1.64 o
  -5  -8   1        4.11        3.68      2.45 o
  -4  -8   1       93.60      110.61      7.57 o
  -3  -8   1        2.36        1.75      1.77 o
  -2  -8   1       62.43       64.31      3.16 o
  -1  -8   1      105.72      119.22      5.55 o
   0  -8   1       70.86       61.66      3.61 o
   1  -8   1       36.60       34.76      4.09 o
   2  -8   1       12.60       13.72      1.73 o
   3  -8   1      124.66      119.17      4.31 o
   4  -8   1       88.60      111.07      4.19 o
   5  -8   1        8.54        7.64      1.38 o
   6  -8   1       17.37       20.67      1.72 o
   7  -8   1        0.22        0.04      1.57 o
   8  -8   1       50.79       50.82      4.29 o
   9  -8   1       66.28       67.98      2.45 o
  -7  -7   1        0.02       -1.23      2.04 o
  -6  -7   1       12.42       12.68      3.27 o
  -5  -7   1       69.43       73.20      5.32 o
  -4  -7   1        0.68        0.32      2.55 o
  -3  -7   1      163.85      177.30      5.25 o
  -2  -7   1       63.06       69.67      5.75 o
  -1  -7   1      156.94      164.57      5.18 o
   0  -7   1      578.01      516.33     42.53 o
   1  -7   1      528.08      562.28     11.45 o
   2  -7   1       12.47       12.76      1.57 o
   3  -7   1       24.82       20.16      1.96 o
   4  -7   1        4.99       11.55      1.67 o
   5  -7   1      108.94      105.53      4.05 o
   6  -7   1      320.10      313.96      6.24 o
   7  -7   1        8.06       17.38      3.27 o
   8  -7   1      100.79       85.34      4.50 o
   9  -7   1       69.58       88.01      9.00 o
  -7  -6   1       24.16       25.76      3.27 o
  -6  -6   1       20.19       23.78      2.89 o
  -5  -6   1       10.15       10.52      2.15 o
  -4  -6   1      163.20      199.60      6.64 o
  -3  -6   1      223.19      256.33      5.39 o
  -2  -6   1       13.31       12.49      1.41 o
  -1  -6   1       88.30       76.40      3.87 o
   0  -6   1      693.55      592.56     54.59 o
   1  -6   1     2006.54     1801.75     18.40 o
   2  -6   1       62.33       85.27     12.68 o
   3  -6   1       22.66       20.33      1.60 o
   4  -6   1        0.30        0.29      1.40 o
   5  -6   1       91.06       79.69      2.98 o
   6  -6   1     1449.01     1366.09     49.48 o
   7  -6   1      758.38      785.91     10.55 o
   8  -6   1      243.11      253.14     15.33 o
   9  -6   1       15.17       13.26      2.25 o
  10  -6   1        0.78        1.23      1.64 o
  -8  -5   1       38.75       39.26      3.68 o
  -7  -5   1       59.95       68.68      3.14 o
  -6  -5   1       85.68       95.01      3.53 o
  -5  -5   1        0.96        2.04      1.41 o
  -4  -5   1      150.70      156.95      3.59 o
  -3  -5   1        1.49        1.86      1.20 o
  -2  -5   1       12.36       10.98      1.25 o
  -1  -5   1      250.05      304.65     16.36 o
   0  -5   1        1.59        1.64      4.50 o
   1  -5   1      940.59      996.16     17.18 o
   2  -5   1      305.63      311.61     11.04 o
   3  -5   1       66.14       65.02      6.54 o
   4  -5   1      165.75      133.77      5.87 o
   5  -5   1        2.19        2.46      1.05 o
   6  -5   1      910.09      871.07     11.25 o
   7  -5   1      199.90      247.96      5.92 o
   8  -5   1        5.43        5.25      1.66 o
   9  -5   1       38.89       40.89      4.09 o
  10  -5   1       45.93       47.85      3.27 o
  -9  -4   1        0.65       -0.82      2.04 o
  -8  -4   1      102.37      108.70      3.97 o
  -7  -4   1      184.04      228.57      5.19 o
  -6  -4   1      160.64      195.89      6.07 o
  -5  -4   1       69.28       67.09      3.47 o
  -4  -4   1        5.06        5.47      1.38 o
  -3  -4   1      152.39      160.58      6.13 o
  -2  -4   1        4.73        5.35      2.31 o
  -1  -4   1      380.22      308.54     26.58 o
   0  -4   1       45.63       51.28      5.93 o
   1  -4   1       61.53       77.41      3.07 o
   2  -4   1      309.86      334.92     10.22 o
   3  -4   1      615.05      704.59     17.18 o
   4  -4   1        0.12        1.23      3.27 o
   5  -4   1       68.49       51.26      1.88 o
   6  -4   1        5.10        3.94      1.32 o
   7  -4   1       24.44       19.80      1.69 o
   8  -4   1       80.00       79.39      7.16 o
   9  -4   1       17.89       17.27      1.96 o
  10  -4   1       25.77       25.35      2.86 o
  -9  -3   1        0.09       -0.61      1.45 o
  -8  -3   1       31.83       35.26      2.85 o
  -7  -3   1       10.13        9.28      1.96 o
  -6  -3   1       53.86       58.04      2.75 o
  -5  -3   1      113.08      122.27      3.47 o
  -4  -3   1      941.02      877.76      6.84 o
  -3  -3   1      271.51      269.90      9.81 o
  -2  -3   1        4.29        1.34      1.91 o
  -1  -3   1       39.19       40.09      2.93 o
   0  -3   1        0.30        0.19      0.93 o
   1  -3   1     2287.61     2097.41     20.04 o
   2  -3   1     1766.59     1822.61     21.67 o
   3  -3   1      545.87      656.74     15.54 o
   4  -3   1      599.24      625.26     17.18 o
   5  -3   1       18.48        8.89      1.36 o
   6  -3   1       36.38       34.85      1.73 o
   7  -3   1      102.00      102.41      5.92 o
   8  -3   1        2.89        2.96      1.86 o
   9  -3   1       99.15      104.08      4.05 o
  10  -3   1        7.84        4.76      1.57 o
  -9  -2   1      119.27      134.95      6.54 o
  -8  -2   1        0.02       -0.30      1.72 o
  -7  -2   1        4.02        2.59      1.65 o
  -6  -2   1       16.63       14.63      2.05 o
  -5  -2   1       71.41       48.12      1.75 o
  -4  -2   1      484.97      489.90     15.95 o
  -3  -2   1      422.45      411.79     12.68 o
  -2  -2   1      324.47      389.71     10.63 o
  -1  -2   1     1083.78     1073.69     52.75 o
   0  -2   1      416.09      383.49      5.11 o
   1  -2   1     1886.00     1535.95     15.13 o
   2  -2   1      613.79      543.06     11.04 o
   3  -2   1      242.90      304.25      9.81 o
   4  -2   1      342.36      318.15     11.86 o
   5  -2   1       86.20       62.98      6.95 o
   6  -2   1      874.52      951.39     12.36 o
   7  -2   1       38.30       36.64      2.37 o
   8  -2   1       18.33       15.36      1.62 o
   9  -2   1        1.37        1.46      1.29 o
  10  -2   1        0.18       -0.41      2.04 o
 -10  -1   1       10.85       13.49      2.45 o
  -9  -1   1        4.22        4.91      1.86 o
  -8  -1   1       19.92       22.87      2.74 o
  -7  -1   1      404.77      416.70     14.76 o
  -6  -1   1        2.91        2.23      1.05 o
  -5  -1   1       53.80       59.29      3.33 o
  -4  -1   1      253.58      240.45     11.45 o
  -3  -1   1        1.19        4.50      2.86 o
  -2  -1   1      670.63      655.93     13.09 o
  -1  -1   1      189.30      165.21      5.32 o
   0  -1   1     1035.14      902.92      9.81 o
   1  -1   1     1197.84     1212.07    119.00 o
   2  -1   1      319.54      301.52     12.68 o
   3  -1   1      149.03      211.64      6.50 o
   4  -1   1      940.46      941.36     19.22 o
   5  -1   1       72.30       90.78      7.36 o
   6  -1   1       70.70       51.00      3.50 o
   7  -1   1        4.59        3.37      1.16 o
   8  -1   1        2.60        2.04      2.04 o
   9  -1   1        5.90        7.21      1.29 o
  10  -1   1        1.71        1.64      2.04 o
 -10   0   1       17.89       19.19      2.02 o
  -9   0   1        5.21        4.50      2.02 o
  -8   0   1      108.70      112.68      5.52 o
  -7   0   1      315.40      306.33      5.35 o
  -6   0   1        6.81        4.35      1.58 o
  -5   0   1        1.62        2.04      4.09 o
  -4   0   1       28.39       45.43      3.90 o
  -3   0   1      116.62       96.01      4.47 o
  -2   0   1     1536.86     1506.14     12.85 o
  -1   0   1    10070.82     9363.72    144.76 o
   0   0   1      697.93      653.88      6.95 o
   1   0   1        5.70        4.09      1.23 o
   2   0   1      679.03      714.77     32.51 o
   3   0   1      108.51      116.10     15.13 o
   4   0   1      318.82      407.99     33.12 o
   5   0   1      869.43      962.63     21.67 o
   6   0   1        8.51        8.79      1.05 o
   7   0   1        9.78        7.98      1.57 o
   8   0   1        0.48       -0.91      1.73 o
   9   0   1      135.76      147.06     11.65 o
  10   0   1       34.80       33.53      3.27 o
 -10   1   1        8.56        5.11      1.45 o
  -9   1   1      565.34      572.37     13.09 o
  -8   1   1       51.08       63.14      2.83 o
  -7   1   1       99.70       93.04      3.76 o
  -6   1   1       36.00       23.97      5.73 o
  -5   1   1      786.60      895.59     16.87 o
  -4   1   1      434.52      519.75     15.54 o
  -3   1   1     1376.18     1490.97     22.08 o
  -2   1   1       57.71       32.71      3.68 o
  -1   1   1      242.28      222.87      5.73 o
   0   1   1      852.54      776.97      6.54 o
   1   1   1      696.00      636.81      5.73 o
   2   1   1     4249.72     3916.75     21.67 o
   3   1   1        1.14        0.25      1.26 o
   4   1   1       43.35       38.51      2.85 o
   5   1   1      101.53       82.60      4.09 o
   6   1   1        8.55       18.40      2.86 o
   7   1   1       62.74       55.61      4.09 o
   8   1   1       35.38       34.04      3.27 o
   9   1   1      123.31      131.68      6.54 o
  10   1   1       15.08       14.31      2.45 o
 -10   2   1        2.81        2.04      1.36 o
  -9   2   1      136.14      119.65      3.62 o
  -8   2   1       74.85       74.31      3.61 o
  -7   2   1        0.66        1.25      1.53 o
  -6   2   1       81.91       84.34      5.46 o
  -5   2   1      125.54      171.75     18.61 o
  -4   2   1     2541.11     2859.66     36.80 o
  -3   2   1       84.35       83.42      6.13 o
  -2   2   1       73.28       97.33      5.32 o
  -1   2   1      251.11      204.06      6.13 o
   0   2   1      142.00      158.26      9.00 o
   1   2   1    38754.02    40893.20    568.42 o
   2   2   1     2806.72     2477.57    559.42 o
   3   2   1       13.74       17.99      8.18 o
   4   2   1       11.95       11.86      7.77 o
   5   2   1        5.70        6.81      3.68 o
   6   2   1      368.77      373.01     10.02 o
   7   2   1       22.95       21.63      3.07 o
   8   2   1      124.05      141.49      7.36 o
   9   2   1       10.82       12.00      2.45 o
 -10   3   1        1.14        3.68      1.64 o
  -9   3   1        0.68        0.82      2.45 o
  -8   3   1       71.87       77.30      9.81 o
  -7   3   1       75.18       78.52      3.95 o
  -6   3   1        0.83       -0.58      1.17 o
  -5   3   1       22.14       20.39      1.51 o
  -4   3   1      630.07      804.37     20.86 o
  -3   3   1       11.08       11.45      3.27 o
  -2   3   1      340.67      370.49     10.63 o
  -1   3   1       38.14       25.91      4.70 o
   0   3   1      107.59       59.70      7.36 o
   1   3   1      878.28     1106.98     26.99 o
   2   3   1      200.44      271.53     15.54 o
   3   3   1       37.86       50.30      9.81 o
   4   3   1       42.22       35.02      2.52 o
   5   3   1       18.52       21.19      2.15 o
   6   3   1        3.69        5.73      1.86 o
   7   3   1       56.20       57.30      3.47 o
   8   3   1       20.11       20.93      2.45 o
   9   3   1       12.09       10.49      1.64 o
 -10   4   1        2.50        1.84      1.16 o
  -9   4   1        1.05        0.78      1.57 o
  -8   4   1       28.79       25.88      2.45 o
  -7   4   1      187.18      192.76      7.08 o
  -6   4   1       10.78       13.37      1.34 o
  -5   4   1      112.59       92.36      2.44 o
  -4   4   1       21.81       11.98      1.79 o
  -3   4   1        5.27        7.36      2.86 o
  -2   4   1     2750.62     3117.54    400.55 o
  -1   4   1      119.41      139.98     29.65 o
   0   4   1      188.08      238.00     13.49 o
   1   4   1      468.41      554.51     21.67 o
   2   4   1      122.58      133.72     13.09 o
   3   4   1       16.99       16.09      1.26 o
   4   4   1       16.72       18.08      1.36 o
   5   4   1       16.19       16.15      2.65 o
   6   4   1      176.80      200.83      4.88 o
   7   4   1      125.06      145.39      4.92 o
   8   4   1        0.21       -0.82      1.73 o
 -10   5   1        0.61       -1.16      1.16 o
  -9   5   1        3.70        2.66      1.45 o
  -8   5   1      135.85      147.45      4.92 o
  -7   5   1       62.08       65.81      2.99 o
  -6   5   1       16.69       22.27      1.75 o
  -5   5   1      102.45       90.28      3.93 o
  -4   5   1      592.09      536.80      7.37 o
  -3   5   1       59.14       42.86      3.10 o
  -2   5   1     1664.87     1749.00     26.58 o
  -1   5   1        8.07        7.36      5.73 o
   0   5   1       55.36       60.11      8.18 o
   1   5   1       22.33       15.42      2.30 o
   2   5   1        9.24       11.35      1.45 o
   3   5   1       31.46       30.98      1.83 o
   4   5   1       92.24      103.52      6.62 o
   5   5   1       21.76       28.63      4.09 o
   6   5   1       10.46       11.86      2.26 o
   7   5   1       37.51       31.31      6.13 o
   8   5   1       11.03       10.22      2.04 o
 -10   6   1        2.47        2.04      1.64 o
  -9   6   1        9.82       11.58      1.45 o
  -8   6   1      119.77      136.45      4.63 o
  -7   6   1      151.43      161.11      4.09 o
  -6   6   1      339.55      386.46      6.46 o
  -5   6   1        2.31        2.02      1.34 o
  -4   6   1      164.56      152.61      4.06 o
  -3   6   1      212.72      216.00      7.21 o
  -2   6   1       14.85       12.34      1.24 o
  -1   6   1      461.21      432.24      9.41 o
   0   6   1        0.27        1.23      2.04 o
   1   6   1      126.53      131.72      5.68 o
   2   6   1      232.54      242.47      4.77 o
   3   6   1        6.57        6.92      1.67 o
   4   6   1        1.76        1.70      1.86 o
   5   6   1        1.95        3.27      2.86 o
   6   6   1       93.86      101.01      5.73 o
   7   6   1        7.58        5.32      2.04 o
  -9   7   1        0.11       -0.41      1.16 o
  -8   7   1       56.30       58.80      3.20 o
  -7   7   1      128.23      134.83      5.27 o
  -6   7   1      776.14      767.97     12.53 o
  -5   7   1      106.30      140.78      4.76 o
  -4   7   1      115.40      126.74      4.70 o
  -3   7   1       54.63       57.27      2.85 o
  -2   7   1        1.94        2.86      2.04 o
  -1   7   1      634.43      604.61      8.66 o
   0   7   1      124.10      127.59      6.13 o
   1   7   1       20.38       15.90      2.04 o
   2   7   1       10.21       11.11      1.85 o
   3   7   1        0.10        0.53      1.96 o
   4   7   1       65.58       73.16      9.61 o
   5   7   1        6.63        6.54      2.86 o
   6   7   1       66.52       60.11      4.09 o
  -9   8   1        8.02       10.22      2.04 o
  -8   8   1        1.74        4.98      2.04 o
  -7   8   1       85.79       86.96      7.57 o
  -6   8   1      184.70      218.59      5.78 o
  -5   8   1      135.72      137.81      6.54 o
  -4   8   1       34.33       33.71      2.74 o
  -3   8   1        9.42        9.41      1.73 o
  -2   8   1       75.39       78.51      5.32 o
  -1   8   1      134.02      132.98      4.51 o
   0   8   1       18.56       19.53      1.77 o
   1   8   1       11.08        8.18      1.48 o
   2   8   1       41.51       38.33      3.01 o
   3   8   1       34.60       35.68      2.74 o
   4   8   1      194.86      212.64      7.77 o
   5   8   1        9.35        6.13      2.04 o
  -8   9   1        3.04       -1.23      1.64 o
  -7   9   1       44.28       46.55      2.55 o
  -6   9   1       69.87       74.52      4.70 o
  -5   9   1       90.82       93.65      5.32 o
  -4   9   1      130.69      143.24      9.81 o
  -3   9   1        8.34        5.32      2.86 o
  -2   9   1        1.87        1.64      2.86 o
  -1   9   1       51.76       54.22      4.57 o
   0   9   1        0.23        0.24      1.35 o
   1   9   1       30.74       32.42      1.93 o
   2   9   1       89.17      102.78      3.46 o
   3   9   1        9.46        7.32      1.45 o
   4   9   1        0.01        0.41      1.45 o
  -6  10   1       18.26       14.40      1.57 o
  -5  10   1       58.22       59.18      2.27 o
  -4  10   1       44.49       56.02      4.50 o
  -3  10   1       40.77       44.38      4.29 o
  -2  10   1       34.48       40.71      3.03 o
  -1  10   1        9.77        9.58      2.26 o
   0  10   1        1.07        1.30      1.32 o
   1  10   1       28.90       24.55      1.68 o
   2  10   1       50.83       40.66      4.91 o
  -5  11   1        0.94        1.64      1.64 o
  -4  11   1        0.03       -0.41      1.28 o
  -3  11   1       94.87       99.78      4.91 o
  -2  11   1      101.54      118.83      5.32 o
  -1  11   1        3.84        2.86      1.45 o
   0  11   1        0.18        0.00      2.04 o
   1 -12   2        3.66        2.86      1.64 o
   2 -12   2       34.04       25.98      1.73 o
   3 -12   2       71.05       55.61      3.27 o
  -1 -11   2       29.68       23.81      5.93 o
   0 -11   2        6.14        6.58      1.73 o
   1 -11   2       59.62       65.51      3.32 o
   2 -11   2        4.62        5.25      1.86 o
   3 -11   2        0.13        0.00      2.45 o
   4 -11   2        5.20        2.04      2.04 o
   5 -11   2       31.39       18.40      2.04 o
   6 -11   2        0.84        3.27      1.64 o
  -4 -10   2       18.02       15.13      2.04 o
  -3 -10   2       12.81       10.72      1.57 o
  -2 -10   2        3.70        5.11      2.02 o
  -1 -10   2       68.75       71.59      2.87 o
   0 -10   2      112.81      117.70      4.13 o
   1 -10   2      153.74      161.12      7.77 o
   2 -10   2       91.22       99.37      6.13 o
   3 -10   2      213.98      228.14     13.29 o
   4 -10   2      268.09      301.32      6.50 o
   5 -10   2      116.93      123.76      4.19 o
   6 -10   2        1.68        3.27      2.04 o
   7 -10   2        7.00        8.18      2.04 o
  -5  -9   2       14.95       14.31      2.45 o
  -4  -9   2        1.23        1.79      1.73 o
  -3  -9   2       17.33       17.98      2.65 o
  -2  -9   2        7.31        5.41      1.86 o
  -1  -9   2       38.09       41.51      2.58 o
   0  -9   2       92.03      102.14      4.70 o
   1  -9   2      143.00      163.57      7.36 o
   2  -9   2       24.14       21.07      2.35 o
   3  -9   2      588.20      613.56     23.31 o
   4  -9   2      186.45      214.69      5.92 o
   5  -9   2       48.51       50.61      3.27 o
   6  -9   2        1.42        1.52      1.57 o
   7  -9   2       38.04       42.95      2.45 o
   8  -9   2       12.47       13.09      1.45 o
  -6  -8   2        0.27        0.00      2.04 o
  -5  -8   2        1.75        7.77      2.86 o
  -4  -8   2      166.24      213.89      7.16 o
  -3  -8   2        4.95        3.86      3.48 o
  -2  -8   2        9.54        7.47      1.72 o
  -1  -8   2        7.34        3.82      2.15 o
   0  -8   2        0.02        0.35      1.86 o
   1  -8   2       65.53       48.60      2.89 o
   2  -8   2       11.00        9.00      2.04 o
   3  -8   2       31.60       24.97      3.27 o
   4  -8   2       22.05       26.05      2.31 o
   5  -8   2        0.07        3.07      3.48 o
   6  -8   2        4.26        5.73      1.86 o
   7  -8   2        1.02       -0.04      1.57 o
   8  -8   2        2.93        2.86      1.45 o
   9  -8   2        0.27        1.43      1.16 o
  -7  -7   2        0.62        0.41      2.04 o
  -6  -7   2       16.32       14.31      3.27 o
  -5  -7   2       59.98       62.81      3.34 o
  -4  -7   2       36.28       37.72      2.78 o
  -3  -7   2       74.45       77.42      3.82 o
  -2  -7   2        6.95        6.28      1.38 o
  -1  -7   2      141.17      137.06      3.76 o
   0  -7   2        0.52        2.71      1.64 o
   1  -7   2      384.76      345.62     35.58 o
   2  -7   2        3.82        3.27      2.04 o
   3  -7   2      107.29       77.17      3.05 o
   4  -7   2      155.21      166.67      4.97 o
   5  -7   2       39.75       40.93      2.45 o
   6  -7   2      198.84      211.83      8.18 o
   7  -7   2        0.35        0.61      1.73 o
   8  -7   2       17.53       19.25      2.02 o
   9  -7   2       25.90       31.05      6.95 o
  -8  -6   2       58.87       50.30      3.27 o
  -7  -6   2       56.16       62.22      3.47 o
  -6  -6   2        7.36        8.18      2.60 o
  -5  -6   2        0.29        1.26      2.01 o
  -4  -6   2       76.40       96.53      3.82 o
  -3  -6   2       75.56       83.99      3.72 o
  -2  -6   2       23.17       23.44      1.77 o
  -1  -6   2     1059.93     1064.07     11.35 o
   0  -6   2      104.48       94.21      3.32 o
   1  -6   2       39.88       31.88      2.45 o
   2  -6   2        2.29        1.75      2.45 o
   3  -6   2        3.77        1.70      1.23 o
   4  -6   2      194.14      151.65      5.22 o
   5  -6   2      131.02      113.93      3.62 o
   6  -6   2     1173.20     1184.00     53.77 o
   7  -6   2        0.50        3.48      1.84 o
   8  -6   2       29.84       30.01      3.07 o
   9  -6   2       16.70       17.18      2.86 o
  10  -6   2        3.07        3.27      1.64 o
  -8  -5   2      342.83      388.89      9.81 o
  -7  -5   2      256.62      320.91     14.31 o
  -6  -5   2        2.12        2.54      1.51 o
  -5  -5   2        8.74        8.05      1.53 o
  -4  -5   2        8.45        5.37      1.30 o
  -3  -5   2      661.06      713.88      9.72 o
  -2  -5   2     1393.89     1344.56      8.96 o
  -1  -5   2       74.36       88.33      6.13 o
   0  -5   2      126.76      114.09      5.73 o
   1  -5   2      210.80      203.65      8.59 o
   2  -5   2     1007.83     1242.34     22.90 o
   3  -5   2       71.81       86.69      6.95 o
   4  -5   2        0.90       -0.10      0.95 o
   5  -5   2        0.28        1.33      0.99 o
   6  -5   2        2.06        1.58      1.11 o
   7  -5   2      597.31      659.76      8.64 o
   8  -5   2        7.30        3.27      1.73 o
   9  -5   2       55.76       46.62      4.09 o
  10  -5   2        2.00        4.91      1.64 o
  -9  -4   2        0.21        1.23      2.04 o
  -8  -4   2      263.05      299.42      5.51 o
  -7  -4   2      295.90      330.20     16.36 o
  -6  -4   2       11.06       12.20      2.12 o
  -5  -4   2       10.62       14.23      1.62 o
  -4  -4   2      103.23      118.17      5.02 o
  -3  -4   2       16.52       20.64      1.38 o
  -2  -4   2      348.91      354.95     11.86 o
  -1  -4   2       16.67        9.92      1.66 o
   0  -4   2        1.20        0.33      1.36 o
   1  -4   2      436.80      468.23     11.86 o
   2  -4   2     8806.68     9295.84     56.43 o
   3  -4   2      467.79      543.88     15.54 o
   4  -4   2       57.13       40.08      5.73 o
   5  -4   2       16.61       10.90      1.05 o
   6  -4   2       15.43       11.24      1.34 o
   7  -4   2      537.60      570.23     20.24 o
   8  -4   2      218.49      217.70     11.04 o
   9  -4   2       58.31       62.03      3.68 o
  10  -4   2       35.52       31.90      2.45 o
  -9  -3   2       22.00       21.47      2.31 o
  -8  -3   2       30.70       33.84      2.85 o
  -7  -3   2      243.34      285.34      8.46 o
  -6  -3   2       11.48        9.86      1.52 o
  -5  -3   2      103.44      121.18      3.03 o
  -4  -3   2      773.39      811.32      8.10 o
  -3  -3   2       11.01       14.31      3.68 o
  -2  -3   2      287.88      309.15     11.04 o
  -1  -3   2        0.32        3.27      2.45 o
   0  -3   2       42.16       26.50      2.15 o
   1  -3   2     4968.17     4542.01     32.31 o
   2  -3   2        7.31        2.04      2.45 o
   3  -3   2        0.53        0.82      3.27 o
   4  -3   2        0.15        0.41      3.68 o
   5  -3   2      298.44      274.08      5.05 o
   6  -3   2      376.16      355.99      6.08 o
   7  -3   2        5.25        1.17      1.72 o
   8  -3   2       13.29       20.03      1.64 o
   9  -3   2       11.49       13.16      1.86 o
  10  -3   2        1.19        1.84      1.45 o
 -10  -2   2        0.13        0.00      1.64 o
  -9  -2   2       13.15       13.50      2.15 o
  -8  -2   2       13.93       18.56      2.01 o
  -7  -2   2        0.17        1.72      1.48 o
  -6  -2   2        1.34        2.41      1.39 o
  -5  -2   2      259.89      284.33      7.49 o
  -4  -2   2      528.04      603.17     19.22 o
  -3  -2   2      557.97      579.05     16.36 o
  -2  -2   2       37.56       49.89      4.91 o
  -1  -2   2      288.96      261.31      8.59 o
   0  -2   2     1460.67     1342.93     17.18 o
   1  -2   2     1013.37      953.12      8.35 o
   2  -2   2      135.48      146.73      4.34 o
   3  -2   2        9.00        9.97      2.35 o
   4  -2   2     1107.65     1129.88     22.08 o
   5  -2   2     1670.62     1371.34     11.65 o
   6  -2   2       11.85        8.78      1.10 o
   7  -2   2        0.03        0.15      1.58 o
   8  -2   2        4.60        3.42      1.25 o
   9  -2   2        8.48        7.09      1.32 o
  10  -2   2        1.22        0.41      2.04 o
 -10  -1   2        8.85        8.18      2.04 o
  -9  -1   2       13.45       13.90      2.15 o
  -8  -1   2       45.37       49.53      3.00 o
  -7  -1   2        8.95        9.34      1.59 o
  -6  -1   2        1.80        1.98      0.90 o
  -5  -1   2      124.98      129.10      4.75 o
  -4  -1   2       41.66       50.71      6.95 o
  -3  -1   2     2221.82     2258.12     31.90 o
  -2  -1   2      288.14      235.95      9.41 o
  -1  -1   2      757.57      725.85     13.09 o
   0  -1   2       39.82       47.44      3.27 o
   1  -1   2        2.82        6.90      1.19 o
   2  -1   2       41.19       31.33      2.72 o
   3  -1   2       82.03       77.77      4.70 o
   4  -1   2     1136.82     1181.59     47.85 o
   5  -1   2      558.67      510.87     21.06 o
   6  -1   2        3.07        3.51      0.78 o
   7  -1   2       37.65       33.26      2.44 o
   8  -1   2       27.09       24.76      1.65 o
   9  -1   2        7.57        9.00      2.86 o
  10  -1   2        7.75        6.13      2.45 o
 -10   0   2        1.47        1.73      1.28 o
  -9   0   2      145.64      155.30      5.05 o
  -8   0   2     1002.33     1153.38     45.19 o
  -7   0   2       28.57       29.26      1.59 o
  -6   0   2       13.94       17.24      1.79 o
  -5   0   2      265.72      223.45      7.77 o
  -4   0   2      463.82      498.49     17.18 o
  -3   0   2      188.88      205.69      9.81 o
  -2   0   2     2994.54     3201.94     31.49 o
  -1   0   2      837.43      684.14     12.27 o
   0   0   2      473.17      491.95      8.59 o
   1   0   2      627.81      549.20      8.18 o
   2   0   2     1071.01      851.73     90.78 o
   3   0   2       22.73       23.24      2.65 o
   4   0   2       41.39       44.03      5.52 o
   5   0   2       17.12       13.04      1.76 o
   6   0   2       73.01       71.82      3.12 o
   7   0   2        6.28        3.48      1.45 o
   8   0   2       26.48       25.35      3.27 o
   9   0   2        2.83        1.23      2.45 o
  10   0   2       21.12       22.49      2.86 o
 -10   1   2        2.01        0.33      1.57 o
  -9   1   2        5.05        9.07      2.25 o
  -8   1   2      251.94      260.21      6.36 o
  -7   1   2       25.60       21.06      1.65 o
  -6   1   2      455.14      428.60     12.63 o
  -5   1   2       90.96      111.43      7.36 o
  -4   1   2      195.39      205.28     11.45 o
  -3   1   2        0.22        4.50      4.09 o
  -2   1   2     2450.02     2640.47     28.22 o
  -1   1   2     1344.26     1226.80     15.95 o
   0   1   2     1751.91     1728.96     14.31 o
   1   1   2    30935.03    25418.80    195.06 o
   2   1   2      245.87      258.10     37.42 o
   3   1   2      110.49       98.43     20.86 o
   4   1   2       51.02       59.70     10.63 o
   5   1   2      370.19      295.88      8.15 o
   6   1   2      123.49      108.35      6.54 o
   7   1   2      214.49      199.97      7.36 o
   8   1   2       29.55       25.35      4.09 o
   9   1   2       22.43       20.86      3.27 o
 -10   2   2       33.23       31.90      3.27 o
  -9   2   2       73.26       79.83      2.98 o
  -8   2   2       61.63       49.64      3.48 o
  -7   2   2      152.50      131.91      7.63 o
  -6   2   2       20.81       15.09      1.09 o
  -5   2   2      225.68      224.35      4.78 o
  -4   2   2       23.21       34.76      5.32 o
  -3   2   2      452.09      615.44     15.95 o
  -2   2   2     2224.43     2352.18     26.99 o
  -1   2   2       48.91       47.03      3.68 o
   0   2   2    27871.47    24747.68   5298.33 o
   1   2   2       87.66      134.13     11.04 o
   2   2   2       94.26       92.42      9.81 o
   3   2   2       73.83       67.47     10.22 o
   4   2   2        2.33        2.45      9.41 o
   5   2   2      514.58      513.08      8.79 o
   6   2   2      384.35      335.12     11.86 o
   7   2   2       38.45       44.57      4.50 o
   8   2   2        4.91        5.13      1.86 o
   9   2   2       23.47       32.31      3.27 o
 -10   3   2        0.66       -0.41      1.64 o
  -9   3   2       43.86       45.39      4.09 o
  -8   3   2      132.64       93.94      3.43 o
  -7   3   2      143.87      151.11      3.76 o
  -6   3   2      215.70      216.81      3.95 o
  -5   3   2      508.27      479.37      8.27 o
  -4   3   2      184.70      210.19     11.45 o
  -3   3   2      130.31      131.27      8.18 o
  -2   3   2      123.74      166.44      7.77 o
   0   3   2       85.43      108.78     11.04 o
   1   3   2     1110.77     1389.96     33.94 o
   2   3   2      503.83      549.20     23.31 o
   3   3   2      108.46       68.18      4.50 o
   4   3   2       28.68       29.94      2.11 o
   5   3   2        1.82        2.47      1.56 o
   6   3   2      118.41      140.58     10.02 o
   7   3   2       11.10       12.27      1.86 o
   8   3   2       36.17       35.53      3.68 o
   9   3   2       56.78       38.85      2.86 o
 -10   4   2        3.14        1.23      1.64 o
  -9   4   2        1.26        1.00      1.57 o
  -8   4   2      305.82      294.20      6.17 o
  -7   4   2       56.55       56.56      2.58 o
  -6   4   2      282.29      297.58      7.01 o
  -5   4   2       21.51       24.23      1.52 o
  -4   4   2        0.08        4.68      1.12 o
  -3   4   2      322.80      289.11     12.27 o
  -1   4   2      245.76      276.03     15.95 o
   0   4   2        2.89        1.64      6.13 o
   1   4   2        3.61       10.22      7.77 o
   2   4   2     1460.45     1478.10     31.28 o
   3   4   2      103.02      110.16      5.27 o
   4   4   2        1.82        0.18      1.55 o
   5   4   2        9.00        9.65      2.06 o
   6   4   2       57.86       64.29      3.32 o
   7   4   2       93.08       94.27      3.76 o
   8   4   2       22.36       17.18      2.45 o
 -10   5   2       47.05       50.71      3.27 o
  -9   5   2        0.45        0.41      1.45 o
  -8   5   2        3.73        4.10      1.38 o
  -7   5   2       21.47       24.50      1.96 o
  -6   5   2        2.32        1.36      1.23 o
  -5   5   2        9.96        7.53      1.19 o
  -4   5   2      264.89      266.63      5.49 o
  -3   5   2     1228.19     1113.21     10.26 o
  -2   5   2       11.16        7.51      1.97 o
  -1   5   2      141.66      117.31     11.65 o
   0   5   2      240.29      160.16     30.06 o
   1   5   2      206.09      183.02      4.47 o
   2   5   2      118.42      122.72      3.26 o
   3   5   2      137.13      139.79      4.47 o
   4   5   2       58.32       60.24      3.23 o
   5   5   2        6.22        5.73      2.86 o
   6   5   2       44.89       50.71      4.09 o
   7   5   2       16.75       17.99      2.45 o
  -9   6   2        2.87        2.95      1.28 o
  -8   6   2        9.03        8.20      1.38 o
  -7   6   2        0.34        0.19      1.29 o
  -6   6   2       11.48        9.62      1.60 o
  -5   6   2       11.92       10.01      1.64 o
  -4   6   2        1.56        0.82      1.45 o
  -3   6   2       51.26       43.22      2.45 o
  -2   6   2       41.22       30.62      3.68 o
  -1   6   2      131.05      133.48      3.31 o
   0   6   2      120.66      114.49      5.85 o
   1   6   2       29.60       27.35      2.30 o
   2   6   2       52.07       54.55      3.11 o
   3   6   2       13.85       13.38      4.12 o
   4   6   2        8.48        9.21      1.96 o
   5   6   2        5.29        2.45      2.45 o
   6   6   2        5.62        2.86      2.04 o
   7   6   2       16.04        9.00      2.04 o
  -9   7   2       48.71       44.96      8.79 o
  -8   7   2       40.79       36.82      2.32 o
  -7   7   2      106.78      124.85      5.47 o
  -6   7   2       40.59       51.74      3.18 o
  -5   7   2       12.14        9.00      2.86 o
  -4   7   2        1.17        1.02      1.66 o
  -3   7   2       45.64       41.27      2.65 o
  -2   7   2       23.31       19.04      2.15 o
  -1   7   2        7.80        7.20      1.39 o
   0   7   2       67.71       67.35      2.43 o
   1   7   2        3.09        1.49      1.48 o
   2   7   2        1.86        2.04      1.73 o
   3   7   2        0.19       -0.61      2.02 o
   4   7   2        0.00       -0.41      2.45 o
   5   7   2       46.79       39.43      6.75 o
   6   7   2        3.18        2.86      1.64 o
  -8   8   2       25.85       26.65      3.48 o
  -7   8   2       30.06       32.15      2.86 o
  -6   8   2        0.08       -0.20      1.73 o
  -5   8   2      152.78      179.52      7.77 o
  -4   8   2       86.36       89.46      5.32 o
  -3   8   2        1.31        2.04      2.45 o
  -2   8   2       23.18       17.82      2.15 o
  -1   8   2       66.11       66.04      2.94 o
   0   8   2      222.23      228.84      4.38 o
   1   8   2        1.24        1.62      1.45 o
   2   8   2        0.33        0.41      1.65 o
   3   8   2       32.36       32.11      2.60 o
   4   8   2      112.59      113.15      5.73 o
   5   8   2        0.34        0.82      1.45 o
  -7   9   2       31.19       29.31      2.02 o
  -6   9   2        4.05        4.29      1.45 o
  -5   9   2     1047.17     1211.46     12.42 o
  -4   9   2      134.04      165.21      7.36 o
  -3   9   2       56.84       62.67      3.61 o
  -2   9   2       52.23       57.55      3.61 o
  -1   9   2       16.00       17.48      1.81 o
   0   9   2      102.16      114.58      3.53 o
   1   9   2       78.40       84.69      3.14 o
   2   9   2        0.90        1.23      1.32 o
   3   9   2       17.73       15.86      1.86 o
   4   9   2        8.13        5.73      2.04 o
  -6  10   2       15.85       11.04      2.04 o
  -5  10   2       76.96       66.05     17.79 o
  -4  10   2       12.47       12.19      4.50 o
  -3  10   2       17.64       16.36      3.27 o
  -2  10   2       10.32       11.63      2.04 o
  -1  10   2        7.27        7.55      1.86 o
   0  10   2       34.62       27.36      2.11 o
   1  10   2        2.36        1.23      1.45 o
   2  10   2        2.67        2.04      2.04 o
  -4  11   2       11.29       10.63      1.64 o
  -3  11   2       17.08       14.20      2.04 o
  -2  11   2       14.62       10.22      2.04 o
  -1  11   2       10.33        8.18      2.04 o
   1 -12   3        1.01        0.41      2.04 o
   2 -12   3       12.39        9.85      2.04 o
   3 -12   3        2.93        1.64      2.04 o
  -2 -11   3      100.95       85.47      4.09 o
  -1 -11   3      293.57      280.12      8.18 o
   0 -11   3        0.59       -1.12      3.27 o
   1 -11   3       23.11       25.49      2.45 o
   2 -11   3       25.83       37.21      4.09 o
   3 -11   3        7.26        7.36      2.45 o
   4 -11   3       47.93       41.74      2.25 o
   5 -11   3        0.12        0.41      2.04 o
   6 -11   3        1.03       -0.41      1.64 o
  -4 -10   3       12.03       10.22      2.04 o
  -3 -10   3       62.96       63.91      4.29 o
  -2 -10   3      286.98      335.63     10.63 o
  -1 -10   3      295.00      317.77      7.16 o
   0 -10   3        0.02       -1.06      1.62 o
   1 -10   3      146.98      168.07      7.77 o
   2 -10   3       29.42       27.81      4.50 o
   3 -10   3      504.44      512.84     28.22 o
   4 -10   3       10.30        9.31      1.73 o
   5 -10   3        3.83        4.50      1.57 o
   6 -10   3        9.21        8.71      2.04 o
   7 -10   3        1.35        1.43      1.43 o
  -5  -9   3       48.92       47.44      3.27 o
  -4  -9   3       71.86       90.54     12.27 o
  -3  -9   3        3.34        1.07      2.10 o
  -2  -9   3        4.66        4.19      2.10 o
  -1  -9   3       18.35       19.05      1.94 o
   0  -9   3      123.56      130.78      4.89 o
   1  -9   3      398.27      394.44     13.09 o
   2  -9   3       83.61       79.21      3.73 o
   3  -9   3      307.74      333.50      7.08 o
   4  -9   3       10.47        6.26      1.86 o
   5  -9   3      140.87      132.12      7.57 o
   6  -9   3      102.53      109.36      4.02 o
   7  -9   3       37.50       45.45      4.29 o
   8  -9   3        9.49       12.50      1.45 o
  -6  -8   3        2.99        2.45      1.64 o
  -5  -8   3        4.96        4.58      2.04 o
  -4  -8   3       45.68       57.70      3.16 o
  -3  -8   3      114.32      131.34      4.36 o
  -2  -8   3       86.33       90.81      3.55 o
  -1  -8   3        7.96        7.61      2.04 o
   0  -8   3        2.80        3.17      1.84 o
   1  -8   3      253.65      255.66      6.54 o
   2  -8   3       66.82       52.75      4.09 o
   3  -8   3        0.15       -1.12      1.57 o
   4  -8   3      231.66      239.59     10.63 o
   5  -8   3      451.43      523.02     12.27 o
   6  -8   3       70.56       65.84      4.91 o
   7  -8   3       13.07       15.69      2.15 o
   8  -8   3        4.16        4.59      1.28 o
   9  -8   3       10.06       11.04      2.04 o
  -7  -7   3        0.15        2.45      1.64 o
  -6  -7   3       21.57       24.06      2.55 o
  -5  -7   3        0.82        1.43      1.96 o
  -4  -7   3       31.48       32.86      2.78 o
  -3  -7   3       19.47       16.52      2.06 o
  -2  -7   3       25.85       33.47      3.17 o
  -1  -7   3       67.69       68.49      4.70 o
   0  -7   3      121.43      114.16      6.34 o
   1  -7   3       50.72       39.13      2.45 o
   2  -7   3       57.83       48.37      3.10 o
   3  -7   3      177.91      151.10     16.15 o
   4  -7   3      139.63      127.85      3.08 o
   5  -7   3       63.02       75.07      3.62 o
   6  -7   3        4.51        7.36      2.86 o
   7  -7   3       17.00       23.15      2.31 o
   8  -7   3       16.64       16.06      1.86 o
   9  -7   3        0.07        0.82      1.64 o
  -8  -6   3       71.93       63.38      3.68 o
  -7  -6   3       23.95       26.68      2.60 o
  -6  -6   3       39.55       42.79      2.87 o
  -5  -6   3        0.06        0.27      1.91 o
  -4  -6   3       12.84       14.61      2.01 o
  -3  -6   3       60.60       73.31      2.97 o
  -2  -6   3      291.37      268.60      4.09 o
  -1  -6   3      543.32      543.09      7.66 o
   0  -6   3        0.17        0.65      0.85 o
   1  -6   3       59.10       59.11      2.45 o
   2  -6   3       75.20       61.75      6.13 o
   3  -6   3      151.82      129.87      7.57 o
   4  -6   3       22.71       23.48      1.89 o
   5  -6   3        5.09        3.22      1.07 o
   6  -6   3      112.56       97.26      3.42 o
   7  -6   3       40.08       48.31      3.14 o
   8  -6   3      156.29      165.95     15.54 o
   9  -6   3        1.70        3.68      2.04 o
  -8  -5   3       40.45       43.25      6.54 o
  -7  -5   3        8.48        9.18      2.15 o
  -6  -5   3        3.18        3.87      1.96 o
  -5  -5   3        0.42       -0.89      1.73 o
  -4  -5   3        4.50        1.64      1.28 o
  -3  -5   3     1164.34     1185.84     30.06 o
  -2  -5   3      287.89      255.90     10.79 o
  -1  -5   3      197.60      192.88     17.18 o
   0  -5   3      152.78      163.98      7.77 o
   1  -5   3       16.27       20.45      3.68 o
   2  -5   3      681.55      830.95     19.63 o
   3  -5   3       63.06       46.21      5.73 o
   4  -5   3       11.12       11.95      1.84 o
   5  -5   3        0.27        0.35      1.05 o
   6  -5   3      679.36      654.63     14.73 o
   7  -5   3     1414.86     1610.98     16.56 o
   8  -5   3      106.19       97.62      4.19 o
   9  -5   3        1.66        0.00      2.04 o
  10  -5   3        5.42        4.50      1.64 o
  -9  -4   3        0.36        0.00      1.64 o
  -8  -4   3       27.52       27.36      2.74 o
  -7  -4   3      119.74      135.83      5.20 o
  -6  -4   3        5.91        9.02      1.58 o
  -5  -4   3        2.94        3.19      1.41 o
  -4  -4   3        1.66        2.22      0.91 o
  -3  -4   3      186.30      197.83      3.60 o
  -2  -4   3      330.75      336.96     13.49 o
  -1  -4   3       31.80       27.40      4.50 o
   0  -4   3     1129.52     1199.94     14.50 o
   1  -4   3     2624.85     2889.10     31.49 o
   2  -4   3     2362.37     2474.04     31.49 o
   3  -4   3      129.11      128.00      8.18 o
   4  -4   3        3.35        4.42      1.09 o
   5  -4   3        6.93        3.50      1.01 o
   6  -4   3      333.67      298.06      7.99 o
   7  -4   3     1776.81     1834.75     13.05 o
   8  -4   3        4.35        3.37      1.86 o
   9  -4   3        2.04        2.04      1.64 o
  10  -4   3       44.83       33.94      2.45 o
  -9  -3   3        0.47        0.00      2.45 o
  -8  -3   3       69.97       77.89      3.14 o
  -7  -3   3     1280.79     1510.08     22.49 o
  -6  -3   3      813.24      885.88     12.66 o
  -5  -3   3       12.01       14.05      1.34 o
  -4  -3   3        0.14        0.88      1.10 o
  -3  -3   3        7.08       10.22      3.68 o
  -2  -3   3     1363.83     1507.73     26.58 o
  -1  -3   3       38.52       42.94      4.91 o
   0  -3   3      155.47      168.07      8.18 o
   1  -3   3       76.29       73.46      3.89 o
   2  -3   3      202.91      201.60      8.59 o
   3  -3   3     1505.69     1716.29     26.58 o
   4  -3   3       49.92       43.35      5.32 o
   5  -3   3        9.66        8.98      1.13 o
   6  -3   3        6.42        7.94      1.66 o
   7  -3   3       40.91       41.90      2.77 o
   8  -3   3       34.72       41.48      4.91 o
   9  -3   3       71.35       67.13      3.27 o
  10  -3   3       30.41       31.08      2.86 o
 -10  -2   3        0.02        0.00      1.64 o
  -9  -2   3        1.12        0.63      1.57 o
  -8  -2   3        4.54        4.09      1.66 o
  -7  -2   3       37.28       38.27      2.58 o
  -6  -2   3        7.66        9.01      1.97 o
  -5  -2   3        8.95        8.49      1.52 o
  -4  -2   3       53.04       60.11      7.36 o
  -3  -2   3      377.83      484.18     16.36 o
  -2  -2   3      191.46      191.79      9.81 o
  -1  -2   3      769.21      768.79     16.36 o
   0  -2   3        9.77       13.09      3.27 o
   1  -2   3      327.06      327.15     12.06 o
   2  -2   3      298.04      257.73     14.93 o
   3  -2   3       37.00       45.57      3.63 o
   4  -2   3      105.98       78.81      5.93 o
   5  -2   3       27.51       27.64      2.12 o
   6  -2   3       12.20       10.44      1.25 o
   7  -2   3       15.81       19.48      1.62 o
   8  -2   3       52.17       52.52      3.07 o
   9  -2   3        2.20        1.23      2.04 o
  10  -2   3       12.42       12.68      2.04 o
 -10  -1   3        6.83        4.91      1.64 o
  -9  -1   3        6.16        4.15      1.86 o
  -8  -1   3       18.80       20.60      2.10 o
  -7  -1   3       12.86       10.69      1.60 o
  -6  -1   3       20.41       16.75      1.58 o
  -5  -1   3      110.95      114.19      2.73 o
  -4  -1   3      434.57      613.81     20.45 o
  -3  -1   3      226.68      309.56     13.09 o
  -2  -1   3       38.97       40.48      4.91 o
  -1  -1   3      266.13      248.63      9.41 o
   0  -1   3      449.89      392.17     10.22 o
   1  -1   3        3.04        7.07      2.15 o
   2  -1   3     1344.53     1306.66     55.41 o
   3  -1   3      440.99      513.69     18.81 o
   4  -1   3        0.78       -0.33      2.30 o
   5  -1   3        6.05        3.60      1.04 o
   6  -1   3       10.27        9.42      1.01 o
   7  -1   3       16.47       11.04      2.86 o
   8  -1   3        7.48        8.18      2.45 o
   9  -1   3        1.34        2.45      2.45 o
  10  -1   3        4.19        5.73      2.04 o
 -10   0   3        0.49        0.41      1.64 o
  -9   0   3        7.85        7.92      1.86 o
  -8   0   3       25.38       24.98      2.03 o
  -7   0   3        1.50        1.56      1.18 o
  -6   0   3        8.89        9.26      1.22 o
  -5   0   3        0.94        0.54      0.87 o
  -4   0   3        4.69       -2.04      4.09 o
  -3   0   3      671.33      836.27     20.86 o
  -2   0   3      134.25      118.59      7.77 o
  -1   0   3       15.31       11.04      3.27 o
   0   0   3     2019.81     1984.55     20.45 o
   1   0   3     1465.78     1409.82    214.08 o
   2   0   3     2462.48     2532.95    206.31 o
   3   0   3      170.54      182.76     12.06 o
   4   0   3       90.09       76.97     11.86 o
   5   0   3      260.41      228.21      5.52 o
   6   0   3      590.51      616.03     28.42 o
   7   0   3      140.95      134.21      4.34 o
   8   0   3       63.52       53.98      4.09 o
   9   0   3       22.99       27.81      3.68 o
  10   0   3        0.07        0.41      1.64 o
 -10   1   3       10.55        5.32      2.04 o
  -9   1   3       65.60       66.80      5.93 o
  -8   1   3       29.17       31.80      2.00 o
  -7   1   3      570.91      571.72     11.09 o
  -6   1   3        2.80        7.98      1.05 o
  -5   1   3      104.88       97.37      3.46 o
  -4   1   3        1.82        3.27      4.09 o
  -3   1   3       75.96       61.75      6.54 o
  -2   1   3      835.74     1001.07     20.04 o
  -1   1   3     6743.94     6898.68     44.57 o
   0   1   3      702.81      715.63     11.45 o
   1   1   3      378.52      500.94     19.22 o
   2   1   3       65.72       50.67      7.36 o
   3   1   3      132.09      148.99     31.28 o
   4   1   3      113.72      104.64     19.42 o
   5   1   3       42.38       30.58      2.11 o
   6   1   3       14.07       14.73      2.02 o
   7   1   3      103.06       85.12      5.11 o
   8   1   3       35.33       36.80      4.09 o
   9   1   3       26.87       28.22      3.27 o
 -10   2   3       21.09       22.08      2.45 o
  -9   2   3       20.18       14.72      3.27 o
  -8   2   3      576.11      543.41      6.88 o
  -7   2   3     1024.87     1109.33     17.08 o
  -6   2   3      576.40      563.46     10.80 o
  -5   2   3       94.61      109.50      2.67 o
  -4   2   3     1183.53     1351.52     30.26 o
  -3   2   3      170.20      195.06     10.63 o
  -2   2   3     2158.44     2454.82     31.49 o
  -1   2   3        5.65        2.86      2.45 o
   0   2   3       62.03       37.20     15.33 o
   1   2   3     1598.84     1343.88    334.51 o
   2   2   3       52.23       70.75     10.63 o
   3   2   3      580.47      796.19     30.26 o
   4   2   3      128.22      102.77     26.38 o
   5   2   3       68.26       70.21      4.50 o
   6   2   3        2.49        2.59      1.42 o
   7   2   3        0.13        0.20      1.73 o
   8   2   3        4.13        1.23      2.45 o
   9   2   3        3.10        2.86      2.04 o
 -10   3   3       44.19       46.62      3.27 o
  -9   3   3       25.57       17.18      2.86 o
  -8   3   3        7.52        4.67      1.29 o
  -7   3   3      146.25      147.41      4.25 o
  -6   3   3      101.46      107.23      3.03 o
  -5   3   3       81.12       85.96      2.77 o
  -4   3   3      596.78      608.46     12.88 o
  -3   3   3      894.46     1003.11     23.72 o
  -2   3   3        1.06       -1.64      2.86 o
  -1   3   3      739.42      683.73     13.90 o
   0   3   3      100.32       97.73     11.04 o
   1   3   3      767.61      932.77     31.08 o
   2   3   3     8856.13    11267.30    113.27 o
   3   3   3      929.64      789.06     59.09 o
   4   3   3       65.93       53.63      2.55 o
   5   3   3        0.96       -1.04      1.56 o
   6   3   3       37.72       40.80      2.27 o
   7   3   3       42.51       47.44      4.50 o
   8   3   3        5.55        4.91      2.45 o
 -10   4   3       15.06       17.18      2.45 o
  -9   4   3       25.55       16.96      1.84 o
  -8   4   3       13.37       11.89      1.56 o
  -7   4   3       37.53       36.29      2.20 o
  -6   4   3       16.58       18.14      1.68 o
  -5   4   3        9.59       11.44      1.35 o
  -4   4   3      931.91      917.06     21.26 o
  -3   4   3       54.70       61.95      4.50 o
  -2   4   3       56.97       57.25      5.73 o
  -1   4   3      200.97      222.87     16.36 o
   0   4   3      294.51      347.18     20.04 o
   1   4   3     4532.38     4553.44    479.68 o
   2   4   3       54.28       42.10      7.04 o
   3   4   3       49.04       50.74      2.85 o
   4   4   3       14.80       10.20      7.57 o
   5   4   3       50.91       53.57      4.50 o
   6   4   3       89.61       91.67      3.76 o
 -10   5   3       33.93       39.26      2.86 o
  -9   5   3        3.21        2.74      1.08 o
  -8   5   3       18.71       14.19      1.56 o
  -7   5   3       52.01       41.96      2.43 o
  -6   5   3       37.73       50.17      2.73 o
  -5   5   3       32.83       36.67      1.87 o
  -4   5   3        1.00        0.56      1.59 o
  -3   5   3       29.39       31.06      2.66 o
  -2   5   3        1.13        1.46      0.94 o
  -1   5   3       58.16       43.57      1.89 o
   0   5   3       31.21       24.31      1.39 o
   1   5   3       35.35       30.18      2.26 o
   2   5   3       22.12       20.68      2.11 o
   3   5   3       28.69       34.33      2.50 o
   4   5   3       28.89       33.73      5.32 o
   5   5   3       74.19       79.33      4.91 o
   6   5   3        0.38       -0.82      1.73 o
  -9   6   3       10.82        7.12      3.07 o
  -8   6   3        8.51        6.56      1.25 o
  -7   6   3       21.91       21.78      1.80 o
  -6   6   3       43.73       51.32      2.46 o
  -5   6   3       20.71       28.90      2.60 o
  -4   6   3       56.99       61.75      4.50 o
  -3   6   3       60.64       58.85      4.06 o
  -2   6   3      215.08      200.42      6.75 o
  -1   6   3        3.15        1.28      1.06 o
   0   6   3       10.88       10.91      1.22 o
   1   6   3        7.20        9.09      1.94 o
   2   6   3        3.62        3.92      1.95 o
   3   6   3       15.85       14.42      2.31 o
   4   6   3       43.49       42.53      4.09 o
   5   6   3        7.48        6.34      1.73 o
   6   6   3        2.63        3.68      2.04 o
  -9   7   3       88.36       87.10      4.09 o
  -8   7   3        0.02        0.41      1.28 o
  -7   7   3       10.51       12.68      2.15 o
  -6   7   3        9.99       15.34      2.31 o
  -5   7   3        1.44        0.22      1.86 o
  -4   7   3       12.36       12.68      2.45 o
  -3   7   3       82.83       79.50      3.91 o
  -2   7   3      430.45      473.41      6.84 o
  -1   7   3       45.49       45.22      2.49 o
   0   7   3       83.99       83.51      2.80 o
   1   7   3       98.57       96.66      3.53 o
   2   7   3       30.82       32.92      2.41 o
   3   7   3        9.24        9.95      2.15 o
   4   7   3        9.93        6.83      1.86 o
   5   7   3        7.82        7.66      1.32 o
  -8   8   3       13.23       14.77      2.25 o
  -7   8   3        1.61        1.43      1.45 o
  -6   8   3        0.08        1.64      3.27 o
  -5   8   3        5.10       11.88      3.88 o
  -4   8   3        0.00       -2.23      2.45 o
  -3   8   3        0.39       -1.64      1.73 o
  -2   8   3        1.82        1.66      1.62 o
  -1   8   3      177.26      201.24      4.71 o
   0   8   3      234.62      248.70      7.69 o
   1   8   3        2.83        3.71      2.90 o
   2   8   3       30.51       30.01      2.45 o
   3   8   3        6.50        5.89      1.66 o
   4   8   3       12.67       12.39      1.66 o
  -7   9   3       26.93       20.07      1.57 o
  -6   9   3       62.62       69.38      4.50 o
  -5   9   3       49.57       47.86      5.52 o
  -4   9   3        7.17        9.41      1.86 o
  -3   9   3        0.04        0.00      2.45 o
  -2   9   3       17.46       19.60      1.93 o
  -1   9   3        0.32        0.15      1.38 o
   0   9   3       23.77       25.21      2.28 o
   1   9   3        0.13       -0.19      1.57 o
   2   9   3        0.02       -0.20      1.45 o
   3   9   3       10.41       11.45      2.04 o
  -5  10   3       31.55       35.58      2.86 o
  -4  10   3       66.37       60.96     13.49 o
  -3  10   3       36.20       30.49      2.15 o
  -2  10   3        0.01        0.00      2.04 o
  -1  10   3       13.55       12.68      2.45 o
   0  10   3        0.64        0.61      1.45 o
   1  10   3        2.21       -1.28      1.28 o
   1 -12   4       18.50       17.58      2.45 o
   2 -12   4       66.15       52.75      3.27 o
  -2 -11   4       23.40       23.41      2.66 o
  -1 -11   4       18.92       15.56      3.88 o
   0 -11   4       12.66       10.75      2.45 o
   1 -11   4        1.19        2.16      3.27 o
   2 -11   4        8.40       11.04      2.45 o
   3 -11   4        0.62        0.00      1.57 o
   4 -11   4       36.76       27.61      4.29 o
   5 -11   4       22.12       21.26      2.45 o
   6 -11   4       17.17       15.95      2.04 o
  -3 -10   4        0.55       -0.58      1.66 o
  -2 -10   4      199.68      194.20     10.43 o
  -1 -10   4       49.15       53.15      7.16 o
   0 -10   4      133.95      164.80      8.18 o
   1 -10   4       95.19       90.78      6.13 o
   2 -10   4       76.56       88.73      4.09 o
   3 -10   4      140.59      141.21      5.32 o
   4 -10   4       11.35       10.53      1.73 o
   5 -10   4       22.63       19.22      3.27 o
   6 -10   4        6.63        6.11      1.28 o
   7 -10   4       16.94       22.31      1.64 o
  -5  -9   4      403.09      335.32      7.77 o
  -4  -9   4       19.27       20.91      2.35 o
  -3  -9   4        2.55        2.21      2.04 o
  -2  -9   4        6.90        9.18      2.10 o
  -1  -9   4      396.71      467.05     28.01 o
   0  -9   4      512.49      539.95     21.88 o
   1  -9   4       66.05       76.88      5.73 o
   2  -9   4        4.06        1.54      1.73 o
   3  -9   4        8.31        5.52      1.73 o
   4  -9   4       78.00       84.65      9.41 o
   5  -9   4       69.66       69.52      4.91 o
   6  -9   4       24.92       21.67      3.27 o
   7  -9   4       45.29       57.28      2.86 o
   8  -9   4        5.09        6.98      2.86 o
  -6  -8   4       62.95       60.11      3.68 o
  -5  -8   4        2.48        2.83      1.42 o
  -4  -8   4        1.47        0.76      1.70 o
  -3  -8   4       21.45       25.61      2.34 o
  -2  -8   4        6.34        8.66      1.85 o
  -1  -8   4       80.53       82.05     16.36 o
   0  -8   4       35.55       31.00      2.65 o
   1  -8   4       18.77       19.63      3.68 o
   2  -8   4        5.27        6.54      2.86 o
   3  -8   4      201.65      169.07      9.20 o
   4  -8   4      658.65      565.80      8.50 o
   5  -8   4      249.56      292.80      9.41 o
   6  -8   4        0.14        0.00      2.45 o
   7  -8   4       52.63       58.49      3.18 o
   8  -8   4       12.55       13.09      1.57 o
   9  -8   4        1.67        2.04      1.23 o
  -7  -7   4        0.53        0.00      2.04 o
  -6  -7   4       86.14       94.86      4.19 o
  -5  -7   4        2.60        2.44      1.70 o
  -4  -7   4       12.98       15.47      2.06 o
  -3  -7   4        5.09        4.65      1.57 o
  -2  -7   4        4.55        3.31      1.53 o
  -1  -7   4       99.56       88.98      3.47 o
   0  -7   4        2.79        2.60      1.25 o
   1  -7   4       66.74       67.75      3.93 o
   2  -7   4       10.76        9.76      3.27 o
   3  -7   4     1613.65     1307.54    175.02 o
   4  -7   4      360.12      312.36      8.38 o
   5  -7   4       68.44       61.02      3.00 o
   6  -7   4       28.77       31.14      4.09 o
   7  -7   4       21.22       21.26      3.27 o
   8  -7   4      181.94      220.25     17.18 o
   9  -7   4        0.92        0.82      1.64 o
  -8  -6   4       14.55        9.81      2.04 o
  -7  -6   4        1.53        0.74      1.57 o
  -6  -6   4       50.51       56.59      2.98 o
  -5  -6   4       10.23       10.55      2.01 o
  -4  -6   4       36.11       44.06      2.70 o
  -3  -6   4       58.74       73.58      2.89 o
  -2  -6   4       72.34       67.36      2.12 o
  -1  -6   4       24.67       20.61      1.21 o
   0  -6   4       30.48       25.54      1.83 o
   1  -6   4       39.30       40.90      2.47 o
   2  -6   4      346.21      270.76     45.19 o
   3  -6   4       28.48       22.66      3.82 o
   4  -6   4        0.39        0.59      1.40 o
   5  -6   4      137.06      119.11      3.29 o
   6  -6   4       36.24       42.41      2.72 o
   7  -6   4      175.43      197.44      6.67 o
   8  -6   4       19.50       19.95      1.86 o
   9  -6   4        5.43        5.73      2.04 o
  -8  -5   4        1.16        0.41      1.45 o
  -7  -5   4       12.86       16.56      2.60 o
  -6  -5   4        2.57        2.34      1.80 o
  -5  -5   4       18.34       25.94      3.03 o
  -4  -5   4       35.76       36.22      2.27 o
  -3  -5   4        9.24       11.38      1.11 o
  -2  -5   4       37.67       28.49      1.40 o
  -1  -5   4      817.49      781.86     33.41 o
   0  -5   4      820.56     1035.43     35.78 o
   1  -5   4      747.15      836.27     20.04 o
   2  -5   4        3.89        2.45      3.27 o
   3  -5   4      111.88       84.99      8.18 o
   4  -5   4        0.03       -0.82      1.11 o
   5  -5   4      224.54      222.27      6.69 o
   6  -5   4      251.30      232.57      4.70 o
   7  -5   4      198.63      214.94      7.77 o
   8  -5   4        4.58        2.15      1.66 o
   9  -5   4       15.79       16.36      2.45 o
  -9  -4   4       11.71        9.00      2.04 o
  -8  -4   4       30.07       26.33      2.66 o
  -7  -4   4      380.47      442.06     12.68 o
  -6  -4   4       22.72       23.60      2.27 o
  -5  -4   4       39.74       34.29      1.92 o
  -4  -4   4       15.13       12.30      1.48 o
  -3  -4   4      225.50      207.44     12.04 o
  -2  -4   4     1484.93     1724.88     32.31 o
  -1  -4   4      270.10      349.23     14.31 o
   0  -4   4      355.66      413.43     14.72 o
   1  -4   4       82.77       91.19      6.54 o
   2  -4   4      220.94      230.23     10.63 o
   3  -4   4        0.02        1.23      3.27 o
   4  -4   4       60.43       55.12      2.45 o
   5  -4   4        1.73        1.61      1.24 o
   6  -4   4        3.23        4.20      1.30 o
   7  -4   4        0.68        0.30      1.53 o
   8  -4   4      102.13      100.83      4.02 o
   9  -4   4       44.30       38.12      3.07 o
  -9  -3   4       17.99       14.31      2.45 o
  -8  -3   4       64.10       66.96      3.61 o
  -7  -3   4      785.98      938.94     12.81 o
  -6  -3   4      313.40      321.75      7.21 o
  -5  -3   4        5.10        3.92      1.35 o
  -4  -3   4        6.33        7.79      0.95 o
  -3  -3   4       61.05      114.09      9.00 o
  -2  -3   4     3913.47     4685.13     50.71 o
  -1  -3   4       62.90       68.70      6.54 o
   0  -3   4        0.36        4.09      3.68 o
   1  -3   4        0.25        2.01      1.86 o
   2  -3   4     1295.65     1280.19     71.77 o
   3  -3   4     2921.07     3290.68     39.26 o
   4  -3   4        0.96        1.78      0.95 o
   5  -3   4       25.70       24.46      2.72 o
   6  -3   4        4.85        4.93      1.34 o
   7  -3   4      525.33      535.91     10.63 o
   8  -3   4      382.71      438.44      7.63 o
   9  -3   4       20.47       15.13      2.86 o
  10  -3   4       16.34       13.90      2.04 o
  -9  -2   4        3.33        2.08      2.66 o
  -8  -2   4       36.24       42.16      2.51 o
  -7  -2   4       50.08       43.98      3.32 o
  -6  -2   4      297.21      310.15      6.75 o
  -5  -2   4        3.22        1.68      1.12 o
  -4  -2   4      171.38      185.27      4.31 o
  -3  -2   4      411.67      567.60     19.63 o
  -2  -2   4      526.31      701.73     19.63 o
  -1  -2   4       44.36       52.34      5.73 o
   0  -2   4     1771.05     1769.86     25.76 o
   1  -2   4       11.62       12.27      2.86 o
   2  -2   4     1472.46     1664.02     18.66 o
   3  -2   4      541.21      595.95     15.13 o
   4  -2   4       86.61       70.82      2.14 o
   5  -2   4       81.57       65.29      2.95 o
   6  -2   4        2.31        2.89      1.32 o
   7  -2   4      119.46      117.85      3.35 o
   8  -2   4      852.35      941.36     16.36 o
   9  -2   4        0.05        0.41      2.04 o
  10  -2   4        8.53        6.95      2.04 o
 -10  -1   4        2.05        1.64      1.64 o
  -9  -1   4       39.77       37.24      4.70 o
  -8  -1   4       28.30       30.27      2.27 o
  -7  -1   4       20.75       23.17      2.50 o
  -6  -1   4      326.29      346.72      8.85 o
  -5  -1   4       13.19       13.56      1.53 o
  -4  -1   4     1564.87     1470.34    200.79 o
  -3  -1   4       16.69       13.49      5.73 o
  -2  -1   4       44.71       55.61      6.13 o
  -1  -1   4     1985.03     2106.41     29.03 o
   0  -1   4        2.48        1.23      2.86 o
   1  -1   4      246.11      257.80     34.96 o
   2  -1   4       19.28       25.94      2.96 o
   3  -1   4      860.28      937.13     34.55 o
   4  -1   4      203.30      167.73      8.79 o
   5  -1   4      546.41      543.06      9.25 o
   6  -1   4        5.00        6.30      1.32 o
   7  -1   4       13.38       11.04      2.86 o
   8  -1   4       13.75       13.49      2.86 o
   9  -1   4        3.79        3.68      1.57 o
 -10   0   4        3.97        2.86      1.64 o
  -9   0   4       17.15       12.27      2.86 o
  -8   0   4       15.93       17.12      1.80 o
  -7   0   4        0.78        0.64      1.55 o
  -6   0   4       55.83       51.82      3.25 o
  -5   0   4      137.10      136.22      3.64 o
  -4   0   4      638.46      685.78     22.90 o
  -3   0   4        0.21        2.04      4.50 o
  -2   0   4     1190.75     1328.62     25.35 o
  -1   0   4       67.25       74.43      6.13 o
   0   0   4      603.96      585.18     13.09 o
   1   0   4      575.02      588.84     88.94 o
   2   0   4      121.18      143.21     13.49 o
   3   0   4       62.15       68.53      4.42 o
   4   0   4       15.19       17.41      2.78 o
   5   0   4      165.97      169.67      4.61 o
   6   0   4      120.66      125.79      4.34 o
   7   0   4       29.69       30.16      2.45 o
   8   0   4       24.73       22.08      2.86 o
   9   0   4       14.99       16.36      2.45 o
 -10   1   4       45.46       42.53      3.27 o
  -9   1   4       82.83       94.05      5.32 o
  -8   1   4        1.06        2.28      2.25 o
  -7   1   4       49.33       52.34      3.54 o
  -6   1   4       41.11       49.61      2.19 o
  -5   1   4       41.74       41.94      1.89 o
  -4   1   4        1.38        0.16      1.29 o
  -3   1   4      319.12      365.18     15.54 o
  -2   1   4      448.42      538.56     16.36 o
  -1   1   4     2728.12     3075.58     33.53 o
   0   1   4     1505.71     1301.63     17.99 o
   1   1   4        0.56        1.23      6.54 o
   2   1   4       15.14       10.42      2.25 o
   3   1   4       14.00       20.04      9.00 o
   4   1   4      272.81      284.09      5.63 o
   5   1   4       42.21       44.51      3.26 o
   6   1   4        0.79       -0.53      1.57 o
   7   1   4        6.65        4.70      1.73 o
   8   1   4       45.14       50.71      4.50 o
   9   1   4       13.57       13.09      2.04 o
 -10   2   4       88.53       84.24      4.09 o
  -9   2   4        8.17        5.37      2.04 o
  -8   2   4      200.98      208.96      7.36 o
  -7   2   4      152.60      168.64      4.17 o
  -6   2   4        7.57        3.01      1.23 o
  -5   2   4       21.64       21.23      1.51 o
  -4   2   4      250.96      224.33      4.86 o
  -3   2   4       11.43        6.95      4.09 o
  -2   2   4       98.97      131.27      8.59 o
  -1   2   4      846.47      877.98     17.58 o
   0   2   4      136.90      170.93     15.54 o
   1   2   4      492.79      559.42     24.94 o
   2   2   4        0.89        2.45      8.18 o
   3   2   4      512.03      617.08     29.44 o
   4   2   4        3.20        3.86      2.04 o
   5   2   4       77.03       80.83      3.61 o
   6   2   4      238.49      248.37     14.52 o
   7   2   4       34.92       35.07      2.74 o
   8   2   4        0.79        3.68      2.45 o
 -10   3   4       14.54       14.31      2.04 o
  -9   3   4        2.62        2.04      1.64 o
  -8   3   4        3.06        3.44      1.29 o
  -7   3   4        7.74       12.05      1.72 o
  -6   3   4      868.96      873.80     11.30 o
  -5   3   4       66.44       64.90      2.89 o
  -4   3   4       17.66       18.91      1.34 o
  -3   3   4        0.29        0.00      0.96 o
  -2   3   4        0.24        1.23      3.68 o
  -1   3   4        5.06        9.00      8.18 o
   0   3   4       67.03       67.88     11.86 o
   1   3   4     4533.52     4316.17    495.42 o
   2   3   4      103.32       93.71      7.77 o
   3   3   4        3.10        1.47      1.98 o
   4   3   4       39.58       37.37      3.13 o
   5   3   4        0.53        1.16      2.39 o
   6   3   4       61.26       71.43      3.47 o
   7   3   4        6.95        4.50      1.73 o
 -10   4   4       15.58       14.31      2.04 o
  -9   4   4        5.27        6.13      1.64 o
  -8   4   4      240.15      235.61      7.41 o
  -7   4   4      385.80      400.94      6.99 o
  -6   4   4      563.84      587.62      8.95 o
  -5   4   4       43.43       35.99      2.37 o
  -4   4   4       73.21       61.50      2.73 o
  -3   4   4      355.98      354.20      7.52 o
  -2   4   4      132.09      110.70      4.66 o
  -1   4   4      216.25      166.10      7.77 o
   0   4   4      122.74      119.28      4.46 o
   1   4   4      105.48      113.66     10.84 o
   2   4   4      105.90      109.63      5.37 o
   3   4   4        1.71        5.30      1.72 o
   4   4   4       43.76       43.41      7.77 o
   5   4   4        0.54        2.86      2.45 o
   6   4   4        5.43        7.98      1.73 o
  -9   5   4       66.75       68.70      3.27 o
  -8   5   4        0.56        2.12      1.57 o
  -7   5   4       36.01       27.67      2.64 o
  -6   5   4       16.92       16.77      2.03 o
  -5   5   4        0.62        0.10      1.32 o
  -4   5   4      127.46      113.97      4.05 o
  -3   5   4      470.03      516.38     32.31 o
  -2   5   4      142.78      140.23      5.96 o
  -1   5   4       15.27       14.65      1.53 o
   0   5   4      263.78      235.20      5.34 o
   1   5   4      219.45      216.00      7.11 o
   2   5   4       46.91       41.42      3.25 o
   3   5   4      981.62      903.06     44.57 o
   4   5   4       45.63       40.08      3.68 o
   5   5   4      170.89      196.93      5.49 o
   6   5   4       45.27       35.07      3.27 o
  -9   6   4       59.14       39.26      2.45 o
  -8   6   4       42.05       41.17      2.45 o
  -7   6   4        0.65        1.19      1.57 o
  -6   6   4       20.00       22.82      2.55 o
  -5   6   4       67.43       66.25      3.47 o
  -4   6   4      262.89      289.11     12.68 o
  -3   6   4        0.17        0.59      1.57 o
  -2   6   4        0.05        1.46      1.32 o
  -1   6   4       21.84       20.12      2.24 o
   0   6   4       28.83       25.14      1.54 o
   1   6   4       34.89       42.89      2.46 o
   2   6   4      205.23      232.33      5.89 o
   3   6   4       37.85       36.95      3.15 o
   4   6   4       49.91       45.67      6.54 o
   5   6   4       29.56       31.51      2.31 o
   6   6   4        0.72       -2.04      2.04 o
  -8   7   4       36.56       42.21      2.15 o
  -7   7   4        4.61        6.89      1.84 o
  -6   7   4        0.85        2.18      1.66 o
  -5   7   4        4.84        3.27      2.45 o
  -4   7   4       21.93       24.13      2.31 o
  -3   7   4        2.65       -0.82      2.45 o
  -2   7   4       22.48       24.51      2.12 o
  -1   7   4       48.07       47.79      2.65 o
   0   7   4        5.34        5.93      2.31 o
   1   7   4        0.06       -1.31      1.66 o
   2   7   4       13.36        8.33      1.80 o
   3   7   4        7.66        7.83      1.96 o
   4   7   4        3.67        3.68      2.45 o
   5   7   4        2.02        2.04      1.45 o
  -7   8   4       27.35       24.12      1.86 o
  -6   8   4       27.61       34.35      2.66 o
  -5   8   4       63.63       72.40      3.46 o
  -4   8   4        0.67        1.64      2.04 o
  -3   8   4        1.19        0.82      2.86 o
  -2   8   4       63.95       69.95      3.76 o
  -1   8   4       77.06       82.52      3.05 o
   0   8   4        7.14        5.86      2.15 o
   1   8   4       38.16       39.19      3.03 o
   2   8   4       17.99       15.81      2.31 o
   3   8   4        2.78        5.32      2.45 o
   4   8   4        6.76        7.67      1.28 o
  -6   9   4       26.04       28.22      2.45 o
  -5   9   4       29.22       31.08      3.27 o
  -4   9   4       31.59       34.35      3.27 o
  -3   9   4       19.58       20.52      2.02 o
  -2   9   4       22.29       24.43      2.15 o
  -1   9   4       66.60       63.67      3.32 o
   0   9   4        3.09        3.46      1.57 o
   1   9   4       24.73       22.67      2.15 o
   2   9   4        2.35        2.45      2.04 o
  -4  10   4      107.00      103.46      4.09 o
  -3  10   4        2.85        2.04      1.64 o
  -2  10   4       11.11       10.22      2.04 o
  -1  10   4        1.57        0.82      2.04 o
  -2 -11   5        2.25       -0.82      2.45 o
  -1 -11   5       10.29       10.22      2.86 o
   0 -11   5       41.09       37.06      2.60 o
   1 -11   5       69.53       61.34      4.50 o
   2 -11   5       13.24       10.22      2.45 o
   3 -11   5        4.24        4.46      1.57 o
   4 -11   5        2.37        4.09      2.04 o
   5 -11   5        5.53        8.59      2.04 o
  -4 -10   5       21.49       20.04      2.86 o
  -3 -10   5       13.42       11.04      2.86 o
  -2 -10   5       14.42       18.81      4.09 o
  -1 -10   5      309.27      372.95     11.86 o
   0 -10   5        0.17        2.45      2.86 o
   1 -10   5        6.89        7.36      3.27 o
   2 -10   5       16.50       18.94      1.77 o
   3 -10   5       45.08       51.62      5.52 o
   4 -10   5      302.49      323.47      9.41 o
   5 -10   5        0.06       -2.04      2.04 o
   6 -10   5       16.43       17.60      1.66 o
   7 -10   5        0.00        1.23      1.16 o
  -5  -9   5        0.68        2.04      2.45 o
  -4  -9   5       13.63       11.58      2.04 o
  -3  -9   5       46.49       47.01     12.27 o
  -2  -9   5       69.73       60.85     10.84 o
  -1  -9   5     1436.13     1735.92     26.99 o
   0  -9   5      540.13      643.25     16.36 o
   1  -9   5       33.72       38.44      4.91 o
   2  -9   5        9.23       10.22      3.27 o
   3  -9   5       19.13       12.45      1.96 o
   4  -9   5      275.33      245.77      8.59 o
   5  -9   5      148.16      165.21      6.95 o
   6  -9   5        2.56        3.27      2.45 o
   7  -9   5        1.01        1.02      1.16 o
   8  -9   5       48.89       59.30      3.27 o
  -6  -8   5        0.35       -1.64      2.04 o
  -5  -8   5       25.31       27.11      2.54 o
  -4  -8   5      177.76      205.81      4.82 o
  -3  -8   5      263.33      298.24      7.97 o
  -2  -8   5       35.64       37.81      3.23 o
  -1  -8   5      164.70      185.25      9.00 o
   0  -8   5       91.75       93.65      6.95 o
   1  -8   5       11.35       13.09      3.27 o
   2  -8   5        0.83        2.45      2.86 o
   3  -8   5       34.91       31.13      2.45 o
   4  -8   5       69.97       90.46      7.97 o
   5  -8   5        1.53        0.15      1.57 o
   6  -8   5        2.48        2.04      2.45 o
   7  -8   5        4.01        3.27      2.04 o
   8  -8   5        5.65        3.91      1.28 o
  -7  -7   5        0.21        1.23      2.04 o
  -6  -7   5        0.65        0.80      1.48 o
  -5  -7   5       27.96       23.96      2.22 o
  -4  -7   5      650.09      708.52     13.29 o
  -3  -7   5       62.47       65.59      2.47 o
  -2  -7   5       21.98       22.20      1.51 o
  -1  -7   5        3.72        3.10      1.96 o
   0  -7   5       34.81       30.58      2.55 o
   1  -7   5       15.96       17.25      1.86 o
   2  -7   5       89.25       76.88      8.18 o
   3  -7   5        0.37        0.93      1.93 o
   4  -7   5       59.64       62.04      2.71 o
   5  -7   5      493.38      516.65      6.92 o
   6  -7   5       91.20       95.84      5.36 o
   7  -7   5       30.65       28.63      3.27 o
   8  -7   5       68.98       69.46      8.38 o
   9  -7   5        8.06        6.13      1.23 o
  -7  -6   5       18.11       21.19      2.25 o
  -6  -6   5       85.52       95.37      4.80 o
  -5  -6   5       56.98       62.39      3.18 o
  -4  -6   5      151.52      163.22      6.44 o
  -3  -6   5        5.01        4.29      1.21 o
  -2  -6   5        0.24        1.28      1.34 o
  -1  -6   5      376.27      352.52      6.91 o
   0  -6   5       27.69       18.88      1.77 o
   1  -6   5       70.06       66.91      4.29 o
   2  -6   5        0.66        0.29      1.13 o
   3  -6   5       91.74       66.93      5.32 o
   4  -6   5        1.10        5.36      1.39 o
   5  -6   5     1080.30     1039.25     24.13 o
   6  -6   5      227.71      239.78      4.95 o
   7  -6   5        1.23       -0.34      1.44 o
   8  -6   5       38.07       45.70      2.74 o
   9  -6   5        7.87        8.18      1.64 o
  -8  -5   5       29.07       27.27      2.02 o
  -7  -5   5        4.33        3.74      2.45 o
  -6  -5   5        0.05       -0.80      1.72 o
  -5  -5   5        4.01        4.26      1.30 o
  -4  -5   5       14.49       13.83      1.36 o
  -3  -5   5       14.09       11.01      1.25 o
  -2  -5   5      163.75      149.71      3.26 o
  -1  -5   5      499.52      469.91      8.59 o
   0  -5   5       10.19       10.19      2.61 o
   1  -5   5        5.65        3.88      1.16 o
   2  -5   5        3.18        1.99      1.52 o
   3  -5   5       16.33       13.74      1.38 o
   4  -5   5      291.78      247.35      6.18 o
   5  -5   5      767.15      778.09     12.68 o
   6  -5   5        0.00        0.23      1.35 o
   7  -5   5       11.67       10.60      2.45 o
   8  -5   5       92.07      102.10      3.90 o
   9  -5   5        6.70        5.73      1.64 o
  -8  -4   5       29.71       26.43      3.48 o
  -7  -4   5       57.36       60.52      5.32 o
  -6  -4   5       18.03       16.02      2.35 o
  -5  -4   5        5.90        5.54      1.26 o
  -4  -4   5      349.07      332.85      6.43 o
  -3  -4   5       22.36       22.50      1.20 o
  -2  -4   5       45.36       35.49      1.85 o
  -1  -4   5      165.99      145.58     10.22 o
   0  -4   5        3.90        2.86      3.68 o
   1  -4   5       73.75       77.70      5.05 o
   2  -4   5       64.62       77.70      6.95 o
   3  -4   5       59.12       46.21      3.76 o
   4  -4   5      180.02      169.47      7.97 o
   5  -4   5       90.38       83.17      3.99 o
   6  -4   5      121.77      123.53      4.47 o
   7  -4   5      100.56      112.23     12.27 o
   8  -4   5        3.34        2.75      1.57 o
   9  -4   5        8.77        6.54      2.45 o
  -9  -3   5       18.13       14.77      1.73 o
  -8  -3   5       37.35       38.56      3.07 o
  -7  -3   5       35.66       41.25      3.14 o
  -6  -3   5       67.66       63.87      7.97 o
  -5  -3   5       46.40       43.37      2.69 o
  -4  -3   5        8.66       11.24      1.01 o
  -3  -3   5      176.52      167.03      5.32 o
  -2  -3   5      133.59      183.20     11.45 o
  -1  -3   5      175.24      202.83     11.45 o
   0  -3   5       19.11       13.09      4.09 o
   1  -3   5     4974.03     5542.56     35.64 o
   2  -3   5     1057.07     1248.47     24.54 o
   3  -3   5       45.17       36.82      1.58 o
   4  -3   5        0.85        2.10      0.98 o
   5  -3   5        1.61        3.22      1.40 o
   6  -3   5       34.39       35.00      3.27 o
   7  -3   5      684.17      720.29      9.53 o
   8  -3   5      133.14      148.03      6.95 o
   9  -3   5       50.21       47.03      3.68 o
  -9  -2   5       29.07       26.58      2.02 o
  -8  -2   5      170.85      181.97      5.34 o
  -7  -2   5      268.16      284.62      9.41 o
  -6  -2   5     1146.18     1164.62     62.77 o
  -5  -2   5      133.40      112.78      3.46 o
  -4  -2   5       50.41       46.10      4.72 o
  -3  -2   5      292.18      285.39     32.10 o
  -2  -2   5       91.65      113.27      9.00 o
  -1  -2   5      190.51      243.31     11.86 o
   0  -2   5      414.76      395.44     13.90 o
   1  -2   5     2222.84     2745.96    199.35 o
   2  -2   5      181.52      171.64      7.25 o
   3  -2   5      300.31      255.63     15.76 o
   4  -2   5      474.66      496.02      9.74 o
   5  -2   5      245.32      229.59      7.27 o
   6  -2   5       87.96       87.24      3.05 o
   7  -2   5      322.20      326.76     16.15 o
   8  -2   5       18.63       18.40      3.27 o
   9  -2   5        4.50        2.45      2.04 o
  -9  -1   5       22.04       20.86      1.86 o
  -8  -1   5        4.15        6.39      1.86 o
  -7  -1   5      242.80      259.26      9.00 o
  -6  -1   5      859.04      908.65     24.97 o
  -5  -1   5        0.55        1.94      1.40 o
  -4  -1   5      133.93      118.73     13.29 o
  -3  -1   5       13.48       18.40      5.73 o
  -2  -1   5      337.97      487.04     17.18 o
  -1  -1   5     2194.56     2645.79     35.99 o
   0  -1   5      221.32      197.51      9.41 o
   1  -1   5        9.01       11.02      2.67 o
   2  -1   5       69.10       66.24      4.72 o
   3  -1   5      270.89      221.32      4.63 o
   4  -1   5       26.73       28.09      1.83 o
   5  -1   5      266.91      241.26      9.21 o
   6  -1   5        6.02        6.01      1.44 o
   7  -1   5       11.50       13.90      3.27 o
   8  -1   5       70.59       74.43      4.50 o
   9  -1   5       37.89       28.17      8.59 o
 -10   0   5        3.35        1.64      1.64 o
  -9   0   5        6.01        8.18      2.45 o
  -8   0   5        6.12        4.50      2.86 o
  -7   0   5        0.23       -0.61      1.73 o
  -6   0   5       77.61       71.17      9.81 o
  -5   0   5        0.68        0.93      1.84 o
  -4   0   5      343.00      318.57     12.88 o
  -3   0   5      564.36      758.98     23.31 o
  -2   0   5     1224.01     1589.52     30.67 o
  -1   0   5      589.80      680.87     17.99 o
   0   0   5        1.43        3.68      2.45 o
   1   0   5      384.60      370.15     60.93 o
   2   0   5      131.25      129.13      9.00 o
   3   0   5       37.01       40.63      1.91 o
   4   0   5      217.81      243.04      7.10 o
   5   0   5        9.27       11.81      2.59 o
   6   0   5       13.45        9.88      2.68 o
   7   0   5       20.47       22.14      2.45 o
   8   0   5       17.42       19.22      2.45 o
   9   0   5       73.65       66.66      4.09 o
 -10   1   5        3.05        4.50      1.64 o
  -9   1   5       18.69       22.08      2.86 o
  -8   1   5       73.60       88.01      3.61 o
  -7   1   5       37.29       38.85      3.68 o
  -6   1   5       21.54       17.96      2.72 o
  -5   1   5      138.11      132.23      3.86 o
  -4   1   5        0.03        0.70      0.92 o
  -3   1   5       81.61       88.14      7.36 o
  -2   1   5      330.33      411.39     15.54 o
  -1   1   5       71.62       93.65      6.95 o
   0   1   5      444.63      406.48     11.45 o
   1   1   5       60.08       74.43     11.86 o
   2   1   5       73.91       72.79     11.45 o
   3   1   5       75.45       92.42     14.31 o
   4   1   5       30.58       33.18      3.19 o
   5   1   5        0.96        1.03      1.56 o
   6   1   5       20.03       21.80      2.45 o
   7   1   5       62.89       57.92      7.97 o
   8   1   5       46.22       53.98      4.09 o
 -10   2   5       24.74       22.90      2.04 o
  -9   2   5        3.82        2.91      1.28 o
  -8   2   5        0.88        0.82      2.04 o
  -7   2   5       76.38       81.38      4.91 o
  -6   2   5      112.58      122.76      4.19 o
  -5   2   5        1.43        2.05      0.95 o
  -4   2   5       38.01       39.15      3.22 o
  -3   2   5        4.33        4.94      0.99 o
  -2   2   5       93.99       96.92      8.18 o
  -1   2   5       41.65       53.57      4.91 o
   0   2   5      223.77      346.37     22.49 o
   1   2   5      366.81      300.30     79.13 o
   2   2   5      126.28      106.67     11.25 o
   3   2   5       12.96       19.07      8.59 o
   4   2   5       16.59       17.84      3.70 o
   5   2   5       48.58       55.32      3.32 o
   6   2   5       10.75       13.56      2.15 o
   7   2   5      126.71      120.83      4.91 o
   8   2   5        2.59       -0.82      2.45 o
  -9   3   5       64.78       63.79      3.68 o
  -8   3   5       46.71       41.30      3.68 o
  -7   3   5       99.66      106.61      4.19 o
  -6   3   5      306.56      346.02      9.11 o
  -5   3   5      122.51      117.73      6.78 o
  -4   3   5       16.95       11.22      1.29 o
  -3   3   5       36.75       34.72      2.79 o
  -2   3   5        0.39       -0.12      1.01 o
  -1   3   5      115.38      110.35     34.76 o
   0   3   5      442.69      362.61     11.25 o
   1   3   5       37.71       30.94      2.26 o
   2   3   5       22.27       23.70      3.08 o
   3   3   5       63.69       64.93      4.25 o
   4   3   5       29.88       28.60      2.40 o
   5   3   5       80.77       80.79      5.44 o
   6   3   5        0.00       -0.20      1.84 o
   7   3   5       18.21       17.18      2.45 o
  -9   4   5       30.12       31.90      2.45 o
  -8   4   5      297.45      300.16      8.59 o
  -7   4   5       95.83      106.73      4.19 o
  -6   4   5      554.75      657.08     13.49 o
  -5   4   5        2.34        1.65      1.31 o
  -4   4   5       36.48       33.23      2.34 o
  -3   4   5        0.40        1.00      1.28 o
  -2   4   5      144.84      126.19      3.73 o
  -1   4   5       12.05       11.80      1.65 o
   0   4   5        7.36        5.11      1.55 o
   1   4   5      432.89      419.21      7.37 o
   2   4   5      639.87      639.79      9.54 o
   3   4   5      666.56      718.24     25.76 o
   4   4   5        9.10        7.83      1.96 o
   5   4   5        0.61        1.02      1.48 o
   6   4   5       39.27       41.30      3.68 o
  -9   5   5       15.89       12.27      1.64 o
  -8   5   5        0.02        0.41      1.64 o
  -7   5   5        0.05        0.22      1.86 o
  -6   5   5       22.21       28.22      4.29 o
  -5   5   5       89.80       89.15      4.24 o
  -4   5   5      505.74      551.85     11.45 o
  -3   5   5      699.17      740.44      9.22 o
  -2   5   5       39.84       41.95      2.69 o
  -1   5   5       47.37       50.25      3.46 o
   0   5   5       38.84       44.27      3.03 o
   1   5   5        4.47        2.10      2.01 o
   2   5   5     2293.29     2436.26     46.00 o
   3   5   5      181.15      181.16      8.18 o
   4   5   5       61.74       69.00      3.48 o
   5   5   5       75.90       77.56      6.54 o
   6   5   5        8.43        8.18      2.04 o
  -8   6   5       12.21       11.04      2.04 o
  -7   6   5      117.44      125.80      4.91 o
  -6   6   5       36.56       39.55      2.89 o
  -5   6   5        3.19        2.70      1.38 o
  -4   6   5       19.17       18.82      2.31 o
  -3   6   5        1.93        0.41      2.45 o
  -2   6   5       46.43       46.66      3.14 o
  -1   6   5       13.60       11.79      2.25 o
   0   6   5        1.47       -0.18      2.37 o
   1   6   5      133.86      145.15      7.36 o
   2   6   5        0.70        0.00      2.26 o
   3   6   5       10.05        7.27      2.66 o
   4   6   5        4.88        3.68      2.45 o
   5   6   5       20.52       17.90      1.73 o
  -8   7   5        8.81       10.63      1.64 o
  -7   7   5        1.87        1.23      2.04 o
  -6   7   5       63.81       76.47      3.47 o
  -5   7   5        6.26        8.60      1.38 o
  -4   7   5        3.98        4.72      1.86 o
  -3   7   5        6.78        6.85      1.86 o
  -2   7   5       48.43       65.52      2.81 o
  -1   7   5       17.34       20.97      3.27 o
   0   7   5       15.02       19.12      2.60 o
   1   7   5        6.91        5.32      2.31 o
   2   7   5        1.25        0.41      2.45 o
   3   7   5       25.49       23.72      3.68 o
   4   7   5       37.07       31.38      2.15 o
  -7   8   5        5.38        4.91      1.64 o
  -6   8   5        6.62        5.32      2.04 o
  -5   8   5        0.01        0.00      1.45 o
  -4   8   5       14.20       13.51      1.73 o
  -3   8   5        1.83        0.56      1.57 o
  -2   8   5        0.10       -1.57      1.57 o
  -1   8   5       68.42       71.88      4.09 o
   0   8   5        9.10        8.43      2.02 o
   1   8   5       18.88       18.22      2.31 o
   2   8   5        0.09        0.00      2.45 o
   3   8   5        1.40        1.64      2.04 o
  -5   9   5        0.23        0.82      1.64 o
  -4   9   5        0.19       -0.41      1.16 o
  -3   9   5       64.77       64.20      3.68 o
  -2   9   5        0.10       -2.04      2.04 o
  -1   9   5       16.81       13.90      2.45 o
   1   9   5       11.21       11.86      2.04 o
  -1 -11   6        8.02        6.54      2.45 o
   0 -11   6       57.64       50.70      6.34 o
   1 -11   6       34.15       26.12      2.15 o
   2 -11   6        0.02       -0.67      1.57 o
   3 -11   6        0.20        0.00      2.04 o
   4 -11   6        2.12        1.64      1.64 o
   5 -11   6       38.70       35.17      2.86 o
  -3 -10   6        2.84        4.50      2.45 o
  -2 -10   6        0.29       -0.41      2.86 o
  -1 -10   6        3.58        0.82      3.27 o
   0 -10   6        1.78        1.23      2.86 o
   1 -10   6        0.12        2.18      3.27 o
   2 -10   6       12.15       12.47      1.59 o
   3 -10   6        0.11       -0.41      2.04 o
   4 -10   6       43.13       44.98      3.68 o
   5 -10   6        1.99        1.23      1.64 o
   6 -10   6        0.97        0.82      1.64 o
  -5  -9   6        3.11        0.00      2.45 o
  -4  -9   6        2.72        0.82      2.86 o
  -3  -9   6       58.47       66.25      5.73 o
  -2  -9   6        0.02        1.23      3.68 o
  -1  -9   6      167.78      181.16      9.41 o
   0  -9   6        4.52        4.09      3.68 o
   1  -9   6        0.02        0.41      3.27 o
   2  -9   6       47.33       38.85      4.91 o
   3  -9   6       16.54       15.54      2.86 o
   4  -9   6       54.66       53.16      4.50 o
   5  -9   6       20.72       21.67      2.86 o
   6  -9   6       12.35        8.18      2.45 o
   7  -9   6       11.17       19.05      1.57 o
  -5  -8   6       33.33       31.08      2.55 o
  -4  -8   6      318.25      358.05      9.00 o
  -3  -8   6       65.32       75.06      7.36 o
  -2  -8   6       17.37       16.77      4.50 o
  -1  -8   6      553.34      647.01     33.33 o
   0  -8   6     1978.18     2220.15     18.28 o
   1  -8   6      377.68      424.88     12.68 o
   2  -8   6        0.08        0.00      2.86 o
   3  -8   6       17.09       22.08      3.68 o
   4  -8   6        0.60       -1.64      2.04 o
   5  -8   6      223.50      206.18      5.34 o
   6  -8   6        9.01       10.78      1.86 o
   7  -8   6       20.99       24.13      2.86 o
   8  -8   6        4.80        4.50      1.64 o
  -6  -7   6        8.41        7.95      2.37 o
  -5  -7   6      688.13      729.80     24.74 o
  -4  -7   6        0.40        1.33      2.26 o
  -3  -7   6        0.94        1.79      1.60 o
  -2  -7   6      168.12      181.38     10.02 o
  -1  -7   6       65.76       69.89      4.09 o
   0  -7   6     2109.82     2276.85     95.08 o
   1  -7   6      147.64      143.10      4.52 o
   2  -7   6       91.32       75.97      3.72 o
   3  -7   6        0.01       -0.51      2.66 o
   4  -7   6      248.51      235.54      6.62 o
   5  -7   6      500.00      439.87      8.59 o
   6  -7   6        0.30        0.00      1.42 o
   7  -7   6        0.46        0.59      1.57 o
   8  -7   6       17.01       20.04      2.45 o
  -7  -6   6        1.17        1.67      1.57 o
  -6  -6   6        0.96        0.11      1.62 o
  -5  -6   6       62.51       62.41      2.39 o
  -4  -6   6        2.59        0.97      1.44 o
  -3  -6   6      277.28      271.72      6.05 o
  -2  -6   6      187.66      183.43      6.32 o
  -1  -6   6      263.15      279.73      5.69 o
   0  -6   6       42.15       39.13      2.79 o
   1  -6   6       18.88       19.98      3.48 o
   2  -6   6      179.19      154.98      7.97 o
   3  -6   6       18.32       21.13      2.62 o
   4  -6   6      492.97      478.09      7.66 o
   5  -6   6      397.93      457.44      8.10 o
   6  -6   6       90.64       92.36      3.12 o
   7  -6   6       15.06       15.00      2.31 o
   8  -6   6        0.16       -0.91      1.28 o
  -8  -5   6       34.47       31.08      2.86 o
  -7  -5   6        3.78        3.96      1.86 o
  -6  -5   6       25.02       21.67      2.66 o
  -5  -5   6       38.96       33.78      2.15 o
  -4  -5   6        0.57        3.67      1.46 o
  -3  -5   6        5.07        3.46      1.27 o
  -2  -5   6       95.56       73.54      2.49 o
  -1  -5   6      206.45      206.12      4.69 o
   0  -5   6       93.93       84.18      3.39 o
   1  -5   6       82.13       56.32      2.31 o
   2  -5   6       11.01       12.56      1.96 o
   3  -5   6       10.38       11.60      1.51 o
   4  -5   6      181.87      161.94      8.18 o
   5  -5   6       32.07       29.79      2.42 o
   6  -5   6        1.05        1.13      1.44 o
   7  -5   6      158.55      181.30      5.34 o
   8  -5   6        1.63        2.34      1.57 o
   9  -5   6       30.37       33.94      2.86 o
  -8  -4   6       57.28       51.90      5.93 o
  -7  -4   6        0.15       -0.82      2.86 o
  -6  -4   6       56.34       58.48      5.32 o
  -5  -4   6        1.52        0.09      1.42 o
  -4  -4   6       40.03       43.95      3.13 o
  -3  -4   6      270.32      260.64      8.15 o
  -2  -4   6       84.00       86.63      2.54 o
  -1  -4   6       57.42       47.79      2.18 o
   0  -4   6       49.06       39.26      2.02 o
   1  -4   6       54.62       51.33      8.72 o
   2  -4   6        1.07        0.55      1.46 o
   3  -4   6       76.45       72.67      2.73 o
   4  -4   6      167.15      162.49      6.30 o
   5  -4   6      316.28      300.85      6.50 o
   6  -4   6        0.61        0.35      1.86 o
   7  -4   6       86.74       98.50      4.32 o
   8  -4   6        1.76        2.45      2.45 o
   9  -4   6       14.36       15.13      2.04 o
  -8  -3   6        2.11        0.82      2.04 o
  -7  -3   6       16.97       21.07      2.35 o
  -6  -3   6      104.54       85.47      4.91 o
  -5  -3   6        0.47       -0.26      1.17 o
  -4  -3   6        1.92        1.43      1.45 o
  -3  -3   6       13.79        8.95      1.28 o
  -2  -3   6      245.72      231.78      7.25 o
  -1  -3   6        1.99        3.27      1.16 o
   0  -3   6      126.32      150.49     10.63 o
   1  -3   6       37.02       26.19      3.05 o
   2  -3   6      382.03      406.48     15.54 o
   3  -3   6       68.59       70.56      2.25 o
   4  -3   6       44.41       53.54      2.52 o
   5  -3   6        3.20        6.08      1.77 o
   6  -3   6       56.04       64.08      3.48 o
   7  -3   6        0.11        0.07      1.66 o
   8  -3   6       11.36       15.95      2.86 o
   9  -3   6        0.86        0.82      1.64 o
  -9  -2   6       26.36       20.86      2.45 o
  -8  -2   6      251.77      290.85     15.33 o
  -7  -2   6      115.11       96.92      5.32 o
  -6  -2   6        0.29        2.25      1.45 o
  -5  -2   6        4.36        5.12      1.25 o
  -4  -2   6        9.90       12.38      1.80 o
  -3  -2   6      149.64      163.04      3.90 o
  -2  -2   6      696.57      755.19      8.38 o
  -1  -2   6      358.16      417.11     16.77 o
   0  -2   6      716.24      715.63     20.45 o
   1  -2   6      137.01      131.21      7.11 o
   2  -2   6        1.40        1.55      1.85 o
   3  -2   6        8.62        5.47      1.21 o
   4  -2   6       81.34       82.62      2.57 o
   5  -2   6      210.76      248.85      6.07 o
   6  -2   6       28.84       32.95      4.70 o
   7  -2   6        3.52        3.46      1.84 o
   8  -2   6      224.19      253.95      8.18 o
   9  -2   6        6.11        3.27      1.64 o
  -9  -1   6       69.60       70.61      2.74 o
  -8  -1   6        1.78        1.53      1.66 o
  -7  -1   6      172.89      207.74      7.77 o
  -6  -1   6        5.53        4.40      1.64 o
  -5  -1   6      255.90      225.78     12.34 o
  -4  -1   6      136.66      147.07      3.74 o
  -3  -1   6        0.68       -0.29      0.98 o
  -2  -1   6      430.47      431.34     41.10 o
  -1  -1   6      254.21      310.38     13.90 o
   0  -1   6       44.93       36.39      4.91 o
   1  -1   6      271.28      292.99     45.80 o
   2  -1   6       70.69       57.34      4.54 o
   3  -1   6     2188.69     2123.15     20.15 o
   4  -1   6       20.54       23.10      1.60 o
   5  -1   6       25.19       23.67      2.13 o
   6  -1   6        1.02        2.77      1.44 o
   7  -1   6        2.30        3.68      2.86 o
   8  -1   6      341.67      375.81      9.41 o
   9  -1   6      129.02      118.59      4.91 o
  -9   0   6        0.79        0.11      1.57 o
  -8   0   6       16.82       15.54      2.86 o
  -7   0   6       61.01       64.33      3.18 o
  -6   0   6      447.42      475.54     21.88 o
  -5   0   6      359.37      347.89     10.92 o
  -4   0   6        8.77        4.79      1.41 o
  -3   0   6      184.83      188.42      4.19 o
  -2   0   6      164.28      167.78     32.92 o
  -1   0   6       23.61       24.54      4.91 o
   0   0   6       42.74       47.44      4.91 o
   1   0   6       65.46       80.97     13.09 o
   2   0   6       13.78       12.66      2.04 o
   3   0   6       80.16       69.80      4.07 o
   4   0   6        3.00        2.16      1.25 o
   5   0   6       25.28       29.02      2.58 o
   6   0   6        2.15        0.61      2.02 o
   7   0   6        1.50        1.02      1.73 o
   8   0   6      163.29      156.62      5.73 o
  -9   1   6       14.67       12.68      2.45 o
  -8   1   6       59.46       60.97      3.03 o
  -7   1   6       56.77       58.07      4.50 o
  -6   1   6       72.15       68.64      6.75 o
  -5   1   6      112.09      107.41      8.71 o
  -4   1   6       70.05       61.97      3.23 o
  -3   1   6       15.42       12.90      1.40 o
  -2   1   6      115.92      113.16      5.11 o
  -1   1   6      244.56      242.47     10.84 o
   0   1   6      158.41      123.99      5.93 o
   1   1   6       49.19       33.11      2.61 o
   2   1   6       34.96       20.93      3.68 o
   3   1   6      120.24      120.55     10.63 o
   4   1   6        7.20        6.52      1.85 o
   5   1   6       11.70       13.42      2.30 o
   6   1   6        0.50       -0.82      2.02 o
   7   1   6        8.91        9.65      1.86 o
   8   1   6        8.89        8.18      2.04 o
  -9   2   6       12.35       13.49      2.04 o
  -8   2   6        2.30        2.45      2.04 o
  -7   2   6       49.77       61.34      4.50 o
  -6   2   6        0.07        1.58      4.09 o
  -5   2   6       45.95       41.37      2.45 o
  -4   2   6       23.79       26.90      2.15 o
  -3   2   6      202.98      199.23      4.48 o
  -2   2   6     2069.04     2050.83     63.59 o
  -1   2   6      117.60      121.86      5.32 o
   0   2   6       93.64       76.60     10.22 o
   1   2   6       13.22       13.53      3.07 o
   2   2   6       51.25       37.11      3.52 o
   3   2   6       57.31       54.69     15.74 o
   4   2   6        0.08       -0.15      1.96 o
   5   2   6       13.02       16.74      2.45 o
   6   2   6      175.39      189.45      5.34 o
   7   2   6       65.54       58.24      8.18 o
  -9   3   6        0.93       -0.64      1.23 o
  -8   3   6        0.69        0.41      2.04 o
  -7   3   6       18.47       17.99      3.27 o
  -6   3   6       12.72       11.45      2.86 o
  -5   3   6        0.01        1.02      1.31 o
  -4   3   6       78.74       85.71      3.41 o
  -3   3   6      357.33      362.13     27.19 o
  -2   3   6       86.58       96.51      4.50 o
  -1   3   6        0.09        1.19      1.92 o
   0   3   6        0.25        0.92      1.56 o
   1   3   6       19.19       18.26      2.47 o
   2   3   6       12.08       16.16      2.81 o
   3   3   6       34.59       34.67     10.22 o
   4   3   6       16.63       15.96      2.50 o
   5   3   6       26.69       28.88      3.48 o
   6   3   6       36.49       30.20      3.27 o
   7   3   6       29.23       25.35      2.45 o
  -9   4   6       24.55       24.35      1.45 o
  -8   4   6        2.08        1.23      1.64 o
  -7   4   6       38.71       44.16      4.09 o
  -6   4   6       72.11       83.42      5.32 o
  -5   4   6      297.55      338.66      7.21 o
  -4   4   6        3.48        3.22      1.32 o
  -3   4   6       19.07       13.88      6.75 o
  -2   4   6        4.14        2.77      2.02 o
  -1   4   6        1.20        0.05      1.75 o
   0   4   6       35.07       46.14      5.67 o
   1   4   6       23.78       30.09      2.60 o
   2   4   6       32.86       37.56      4.91 o
   3   4   6       57.10       59.70      4.91 o
   4   4   6        0.00        1.38      1.39 o
   5   4   6        2.74        0.82      1.73 o
   6   4   6       33.66       41.30      3.68 o
  -8   5   6       63.38       66.25      3.68 o
  -7   5   6      134.22      159.89      6.54 o
  -6   5   6      312.13      355.77      9.81 o
  -5   5   6      239.71      312.98     10.43 o
  -4   5   6       67.56       71.76      3.23 o
  -3   5   6       47.89       47.31     24.74 o
  -2   5   6        6.22        7.41      2.66 o
  -1   5   6       21.21       21.44      2.42 o
   0   5   6        0.23        0.82      1.86 o
   1   5   6       28.58       31.52      2.85 o
   2   5   6       49.95       63.79      5.32 o
   3   5   6       71.13       76.73      3.61 o
   4   5   6        6.21        5.21      1.32 o
   5   5   6        1.32        2.19      1.57 o
  -8   6   6       14.76       17.18      2.04 o
  -7   6   6       99.35      101.01      4.91 o
  -6   6   6      124.12      143.94      6.13 o
  -5   6   6      120.97      131.00     15.13 o
  -4   6   6        6.79        6.98      1.86 o
  -3   6   6      129.19      142.72      6.13 o
  -2   6   6       46.08       43.77      3.07 o
  -1   6   6       70.27       67.11      8.38 o
   0   6   6        0.01       -0.25      1.86 o
   1   6   6       29.15       32.92      2.89 o
   2   6   6        2.94        0.41      2.86 o
   3   6   6       18.66       11.27      2.04 o
   4   6   6      152.75      132.48      4.02 o
   5   6   6        9.39        2.86      2.04 o
  -7   7   6       40.61       40.08      2.86 o
  -6   7   6        4.96        3.27      1.64 o
  -5   7   6        4.53        2.86      1.45 o
  -4   7   6        5.56        4.91      1.45 o
  -3   7   6       65.02       65.02      4.09 o
  -2   7   6      130.51      105.12     13.29 o
  -1   7   6        3.49        2.04      1.86 o
   0   7   6        3.18        0.98      1.86 o
   1   7   6        0.44        0.82      2.86 o
   2   7   6       23.84       19.38      2.66 o
   3   7   6      583.24      580.30      7.81 o
  -6   8   6       23.12       20.86      2.04 o
  -5   8   6        3.18        2.95      1.28 o
  -4   8   6       20.46       25.03      2.66 o
  -3   8   6        1.11        1.02      1.45 o
  -2   8   6        8.49       12.27      2.45 o
  -1   8   6        0.86        1.64      2.04 o
   1   8   6       14.02        9.87      2.04 o
   2   8   6       10.82        9.00      2.04 o
  -3   9   6       18.01       16.36      2.04 o
  -2   9   6       34.09       33.94      2.86 o
  -1   9   6       62.61       59.70      3.27 o
  -1 -11   7       12.86       13.49      2.45 o
   0 -11   7        1.42        0.72      1.84 o
   1 -11   7       12.01        7.27      1.66 o
   2 -11   7        6.15        4.90      2.04 o
   3 -11   7       25.90       30.26      2.45 o
   4 -11   7        2.00        1.64      1.64 o
  -3 -10   7        5.01        4.91      2.45 o
  -2 -10   7       23.03       22.90      3.68 o
  -1 -10   7        2.81        2.04      3.27 o
   0 -10   7       48.41       43.76      4.91 o
   1 -10   7      127.68      131.27      7.36 o
   2 -10   7       15.54       10.63      2.86 o
   3 -10   7       17.43       16.78      2.02 o
   4 -10   7        0.05        1.23      2.04 o
   5 -10   7       38.01       38.44      3.27 o
   6 -10   7       40.87       33.53      2.45 o
  -4  -9   7       16.84       17.58      3.27 o
  -3  -9   7        7.43        9.81      3.27 o
  -2  -9   7        6.77        9.00      3.68 o
  -1  -9   7        9.07       11.04      4.09 o
   0  -9   7        5.94        1.23      3.68 o
   1  -9   7      532.88      551.24     14.72 o
   2  -9   7        3.61        3.68      2.86 o
   3  -9   7        9.04       10.63      3.27 o
   4  -9   7        0.14        1.92      1.86 o
   5  -9   7       23.52       25.76      2.86 o
   6  -9   7        9.50       10.22      2.04 o
   7  -9   7        6.99        9.81      1.64 o
  -5  -8   7        0.68       -0.16      1.86 o
  -4  -8   7       10.85       13.71      2.26 o
  -3  -8   7        0.62        0.82      3.27 o
  -2  -8   7       77.48       92.63      4.31 o
  -1  -8   7      137.58      152.68      5.52 o
   0  -8   7      398.74      486.78     22.29 o
   1  -8   7       70.29       60.82      4.09 o
   2  -8   7       11.89        9.00      2.86 o
   3  -8   7       10.81        8.18      2.04 o
   4  -8   7      251.69      233.09      7.77 o
   5  -8   7      101.26       83.50      3.61 o
   6  -8   7        4.93        3.88      1.45 o
   7  -8   7       29.33       27.81      2.45 o
  -6  -7   7        0.11        0.41      2.04 o
  -5  -7   7        0.25        0.22      1.86 o
  -4  -7   7       66.77       56.36      2.55 o
  -3  -7   7       30.77       32.16      2.19 o
  -2  -7   7       85.73       87.20      8.79 o
  -1  -7   7      261.82      294.41      6.78 o
   0  -7   7      516.16      545.04     23.10 o
   1  -7   7      109.55       92.63     11.86 o
   2  -7   7       77.90       66.08      3.03 o
   3  -7   7       28.82       30.67      3.27 o
   4  -7   7       15.67        7.36      2.45 o
   5  -7   7      242.21      235.86     16.36 o
   6  -7   7        0.27       -0.26      1.25 o
   7  -7   7        5.94        4.55      1.25 o
   8  -7   7        3.27        1.23      1.64 o
  -7  -6   7        2.72        4.50      2.04 o
  -6  -6   7       59.85       66.25      4.50 o
  -5  -6   7       65.15       69.88      3.90 o
  -4  -6   7        0.06        0.52      1.48 o
  -3  -6   7     1360.29     1514.95     19.02 o
  -2  -6   7      164.97      168.70      5.20 o
  -1  -6   7      164.44      164.78      7.85 o
   0  -6   7      230.07      226.21     11.45 o
   1  -6   7      295.06      293.15     10.30 o
   2  -6   7       28.49       32.25      2.61 o
   3  -6   7      141.29      137.16      6.95 o
   4  -6   7       19.72       25.54      2.19 o
   5  -6   7       11.59       11.28      2.02 o
   6  -6   7       29.40       31.77      2.03 o
   7  -6   7       28.77       34.96      2.60 o
   8  -6   7        0.67       -0.61      1.16 o
  -7  -5   7       54.07       52.34      4.09 o
  -6  -5   7        7.35        5.73      2.86 o
  -5  -5   7        0.01       -0.55      1.30 o
  -4  -5   7      326.90      274.37      6.39 o
  -3  -5   7      547.77      632.03      9.61 o
  -2  -5   7      202.27      204.73      4.19 o
  -1  -5   7       27.02       20.43      2.52 o
   0  -5   7        7.13        8.79      1.82 o
   1  -5   7     1272.53     1280.05     13.97 o
   2  -5   7        0.59        1.13      1.89 o
   3  -5   7      117.49      104.83      4.42 o
   4  -5   7       17.21       13.62      1.86 o
   5  -5   7       85.92       86.03      5.52 o
   6  -5   7     1407.29     1616.98     15.32 o
   7  -5   7       10.70       10.99      2.15 o
   8  -5   7       47.89       53.57      4.09 o
  -8  -4   7       21.16       24.94      2.86 o
  -7  -4   7       15.41       11.86      3.27 o
  -6  -4   7       41.46       47.85      4.91 o
  -5  -4   7       66.17       66.97      2.89 o
  -4  -4   7       11.24       10.33      1.71 o
  -3  -4   7      279.56      278.18      9.62 o
  -2  -4   7      324.20      286.91      4.75 o
  -1  -4   7       28.21       27.56      1.93 o
   0  -4   7      160.02      160.34      3.96 o
   1  -4   7        9.27       13.17      1.84 o
   2  -4   7        3.52        3.88      1.55 o
   3  -4   7        4.91        2.89      1.38 o
   4  -4   7       17.18       18.69      2.05 o
   5  -4   7      169.49      175.07      5.34 o
   6  -4   7     1062.06     1258.08     50.30 o
   7  -4   7        5.08        5.50      1.86 o
   8  -4   7        0.00       -0.41      2.04 o
  -8  -3   7       25.20       17.99      2.86 o
  -7  -3   7       81.65       83.01      5.73 o
  -6  -3   7        7.84        6.54      2.04 o
  -5  -3   7       40.14       33.68      2.39 o
  -4  -3   7       12.76       15.15      1.86 o
  -3  -3   7      337.92      333.94      6.71 o
  -2  -3   7        0.80        0.20      1.24 o
  -1  -3   7      341.94      357.34      6.25 o
   0  -3   7       95.54      104.02      4.78 o
   1  -3   7      167.55      167.01      7.81 o
   2  -3   7      157.26      113.26     18.81 o
   3  -3   7        1.74        0.49      1.13 o
   4  -3   7       50.88       52.57      2.77 o
   5  -3   7       17.47       19.87      3.62 o
   6  -3   7        6.12        5.03      1.86 o
   7  -3   7        4.42        6.00      1.66 o
   8  -3   7       12.21       13.90      2.86 o
  -8  -2   7       59.81       63.94      3.07 o
  -7  -2   7      386.00      334.30     22.90 o
  -6  -2   7       77.26       85.88      4.91 o
  -5  -2   7        1.58       -0.41      1.45 o
  -4  -2   7       32.04       28.45      1.84 o
  -3  -2   7       90.66      113.67      2.88 o
  -2  -2   7       85.92       78.47      3.01 o
  -1  -2   7        7.70        5.69      1.23 o
   0  -2   7        0.01        0.15      0.96 o
   1  -2   7      186.46      135.96     12.29 o
   2  -2   7      808.92      786.71     10.78 o
   3  -2   7        6.82       11.32      1.33 o
   4  -2   7       10.49        9.36      1.51 o
   5  -2   7       70.78       72.52      2.88 o
   6  -2   7      102.90      121.67      4.42 o
   7  -2   7        3.70        4.43      1.66 o
   8  -2   7       62.02       58.89      4.09 o
  -9  -1   7        2.60        2.45      2.04 o
  -8  -1   7        2.65        2.45      2.04 o
  -7  -1   7        1.44        1.43      1.45 o
  -6  -1   7      315.22      351.68      9.41 o
  -5  -1   7      410.56      373.08      8.60 o
  -4  -1   7       20.86       15.82      2.54 o
  -3  -1   7       34.90       43.13      2.34 o
  -2  -1   7       18.45       16.75      1.55 o
  -1  -1   7     1307.57     1343.67     10.72 o
   0  -1   7       51.12       55.84      2.31 o
   1  -1   7      266.39      224.31     23.94 o
   2  -1   7      489.42      489.18      6.66 o
   3  -1   7        3.33        3.90      1.10 o
   4  -1   7       15.90       18.07      1.80 o
   5  -1   7       20.19       24.47      2.03 o
   6  -1   7       12.16       15.99      2.60 o
   7  -1   7        9.29       11.86      2.86 o
   8  -1   7        4.46        4.91      1.64 o
  -9   0   7        0.18        0.00      2.04 o
  -8   0   7       39.62       31.70      2.02 o
  -7   0   7        4.17        5.69      1.57 o
  -6   0   7     1014.00      988.69    102.03 o
  -5   0   7      423.85      486.63      7.81 o
  -4   0   7      101.86      104.30      4.04 o
  -3   0   7      121.92      124.18      7.74 o
  -2   0   7      283.45      292.29      6.95 o
  -1   0   7      321.96      372.11      7.84 o
   0   0   7      281.52      262.86      7.97 o
   1   0   7       89.10       55.02      2.86 o
   2   0   7       87.85       95.53      4.72 o
   3   0   7      302.47      290.82      7.24 o
   4   0   7      317.08      308.11      8.72 o
   5   0   7      150.99      160.59     10.02 o
   6   0   7       26.62       33.12      3.03 o
   7   0   7       53.54       52.75      4.09 o
   8   0   7        1.62        0.00      1.64 o
  -9   1   7        0.41        0.82      1.64 o
  -8   1   7        9.54       13.26      2.25 o
  -7   1   7        7.14        4.09      2.04 o
  -6   1   7      139.82      155.39      6.54 o
  -5   1   7        0.23        1.35      1.55 o
  -4   1   7      128.13      135.17      4.19 o
  -3   1   7       14.07       14.50      1.87 o
  -2   1   7       12.61        7.64      1.25 o
  -1   1   7        7.32        7.77      2.04 o
   0   1   7       15.04       20.96      6.13 o
   1   1   7       30.77       22.71      1.56 o
   2   1   7       23.44       17.99      1.72 o
   3   1   7       24.20       23.73      2.86 o
   4   1   7      259.13      291.46     12.06 o
   5   1   7        8.99        9.45      2.66 o
   6   1   7        4.56        3.99      1.86 o
   7   1   7       20.37       22.71      1.68 o
  -9   2   7       35.81       37.21      2.45 o
  -8   2   7        1.12        0.20      1.45 o
  -7   2   7        0.25        0.41      2.45 o
  -6   2   7       33.42       39.26      3.68 o
  -5   2   7      112.61      126.62      5.73 o
  -4   2   7       26.15       30.53      3.24 o
  -3   2   7      209.94      199.48      4.89 o
  -2   2   7        4.14        3.77      1.28 o
  -1   2   7      577.52      653.09     53.98 o
   0   2   7        0.02       -1.04      1.43 o
   1   2   7        4.69        6.12      1.56 o
   2   2   7        3.54        6.54      9.41 o
   3   2   7       54.67       50.82      3.46 o
   4   2   7       29.36       33.05      3.03 o
   5   2   7        2.80        3.91      1.96 o
   6   2   7       35.22       41.92      5.11 o
   7   2   7        2.84        2.25      1.45 o
  -8   3   7       20.30       16.77      2.45 o
  -7   3   7       52.76       55.21      4.09 o
  -6   3   7        2.46        2.04      1.73 o
  -5   3   7       33.84       36.41      2.60 o
  -4   3   7        3.11        2.94      1.57 o
  -3   3   7      165.97      177.15      4.89 o
  -2   3   7        3.76        3.86      3.22 o
  -1   3   7       19.23       17.19      3.27 o
   0   3   7       38.82       32.56      2.74 o
   1   3   7        4.29        4.25      2.83 o
   2   3   7       10.25        9.74      2.43 o
   3   3   7        8.41       11.18      1.77 o
   4   3   7        0.23        1.05      1.96 o
   5   3   7        4.14        2.83      1.57 o
   6   3   7       20.82       19.90      4.09 o
  -8   4   7       40.59       44.16      3.27 o
  -7   4   7       10.14       11.45      2.45 o
  -6   4   7        0.35        0.82      1.45 o
  -5   4   7        0.03       -0.37      1.57 o
  -4   4   7        0.60        0.41      1.57 o
  -3   4   7        0.04        1.44      1.98 o
  -2   4   7       33.80       29.68      3.68 o
  -1   4   7       89.17       92.44      6.95 o
   0   4   7      188.22      196.04      5.48 o
   1   4   7       52.28       47.26      3.48 o
   2   4   7        3.99        4.91      3.27 o
   3   4   7        0.79        0.86      1.56 o
   4   4   7        3.10        4.55      1.75 o
   5   4   7        1.02        0.20      1.45 o
   6   4   7       14.24       12.27      1.64 o
  -8   5   7        0.05       -0.41      1.23 o
  -7   5   7       54.88       53.98      3.68 o
  -6   5   7       73.03       82.60      4.91 o
  -5   5   7      155.42      173.61     11.45 o
  -4   5   7        2.02        1.93      1.57 o
  -3   5   7       23.60       22.15      2.26 o
  -2   5   7       28.06       23.31      3.68 o
  -1   5   7       12.39        9.41      2.45 o
   0   5   7        0.56        0.00      3.27 o
   1   5   7        1.16       -0.10      1.66 o
   2   5   7       33.32       31.08      4.09 o
   3   5   7       19.25       13.81      1.72 o
   4   5   7       14.37       10.07      1.57 o
   5   5   7       13.03        9.41      2.04 o
  -7   6   7       14.44       12.68      2.04 o
  -6   6   7       13.91       12.27      2.45 o
  -5   6   7       12.31        9.24      1.45 o
  -4   6   7      127.83      142.84      4.31 o
  -3   6   7       69.35       70.59      3.24 o
  -2   6   7        5.74        4.91      2.86 o
  -1   6   7       13.87       13.09      2.86 o
   0   6   7        0.07        0.53      2.25 o
   1   6   7        0.02        0.89      1.66 o
   2   6   7       27.60       25.76      3.27 o
   3   6   7      107.93       86.21      3.03 o
   4   6   7       22.47       17.99      2.45 o
  -6   7   7       23.85       23.72      2.04 o
  -5   7   7       19.03       18.61      1.73 o
  -4   7   7      138.54      145.87      4.02 o
  -3   7   7        0.81        2.45      2.45 o
  -2   7   7       32.27       36.80      3.68 o
  -1   7   7        2.97        2.86      2.45 o
   0   7   7        3.76        3.27      2.04 o
   1   7   7        2.87        4.09      2.04 o
   2   7   7      249.25      189.35     42.94 o
  -4   8   7        9.51        5.32      1.64 o
  -3   8   7        2.35        1.23      1.64 o
  -2   8   7       18.31       15.95      2.45 o
  -1   8   7        2.41        2.45      1.64 o
   1 -11   8       20.95       14.31      2.45 o
  -2 -10   8        0.83        0.41      2.45 o
  -1 -10   8       26.76       23.31      3.68 o
   0 -10   8        0.79       -1.23      2.86 o
   1 -10   8       60.06       85.88      5.73 o
   2 -10   8       16.52       17.99      3.27 o
   3 -10   8        1.92        0.65      1.36 o
   4 -10   8        1.59        4.09      1.64 o
   5 -10   8        2.09        0.41      1.64 o
  -4  -9   8        0.14        2.04      2.45 o
  -3  -9   8        0.68       -0.82      2.45 o
  -2  -9   8        5.15       10.63      3.27 o
  -1  -9   8       11.08       10.63      3.68 o
   0  -9   8       94.19      104.69      6.95 o
   1  -9   8       20.69       19.63      4.09 o
   2  -9   8        2.17        1.64      2.86 o
   3  -9   8       20.60       17.99      3.27 o
   4  -9   8        0.12        0.00      2.86 o
   5  -9   8        6.88        6.13      1.25 o
   6  -9   8        2.59        1.64      1.64 o
  -4  -8   8        3.99        4.91      2.86 o
  -3  -8   8        0.12       -1.16      1.66 o
  -2  -8   8      370.90      429.56      8.06 o
  -1  -8   8       39.79       44.14      3.24 o
   0  -8   8        8.51       12.02      2.26 o
   1  -8   8       20.31       17.55      2.42 o
   2  -8   8       20.06       20.45      4.09 o
   3  -8   8      136.83      120.23      5.32 o
   4  -8   8       10.92       13.49      2.45 o
   5  -8   8        6.24        7.50      1.57 o
   6  -8   8       15.20       15.78      1.57 o
   7  -8   8       24.49       26.17      2.45 o
  -6  -7   8        2.10       -0.41      2.04 o
  -5  -7   8       44.25       27.70      4.29 o
  -4  -7   8       49.12       39.20      2.10 o
  -3  -7   8       31.18       38.46      3.88 o
  -2  -7   8       12.60       14.19      2.42 o
  -1  -7   8       94.54       99.44      4.42 o
   0  -7   8      528.66      574.67     49.28 o
   1  -7   8      456.77      413.02      9.81 o
   2  -7   8       13.00        8.67      1.45 o
   3  -7   8       17.39       16.77      2.86 o
   4  -7   8       22.78       18.40      3.27 o
   5  -7   8        0.77        2.04      2.45 o
   6  -7   8       29.66       21.79      1.62 o
   7  -7   8       56.88       52.75      3.68 o
  -6  -6   8       16.43       20.86      2.86 o
  -5  -6   8       58.21       53.84      4.91 o
  -4  -6   8      220.26      194.98      4.38 o
  -3  -6   8       69.32       83.69      3.21 o
  -2  -6   8        0.00       -0.29      1.96 o
  -1  -6   8       31.94       30.13      6.14 o
   0  -6   8     1035.11     1124.36     94.05 o
   1  -6   8     1086.02     1175.70     23.10 o
   2  -6   8        3.92        4.48      1.95 o
   3  -6   8        1.15        2.04      2.04 o
   4  -6   8        3.54        2.86      2.45 o
   5  -6   8      177.06      186.95     12.88 o
   6  -6   8       84.81       74.47      4.29 o
   7  -6   8        5.26        6.13      1.08 o
   8  -6   8       15.09       15.95      2.04 o
  -7  -5   8        8.33        8.18      2.04 o
  -6  -5   8       71.56       83.42      5.32 o
  -5  -5   8      153.93      144.07      9.20 o
  -4  -5   8        1.36        0.94      1.20 o
  -3  -5   8       70.99       59.89      2.67 o
  -2  -5   8       84.47       77.15      2.89 o
  -1  -5   8      336.81      323.59     10.54 o
   0  -5   8      445.05      452.44      8.42 o
   1  -5   8      786.79      773.88     14.98 o
   2  -5   8       77.56       77.08      7.97 o
   3  -5   8       57.03       58.77      6.54 o
   4  -5   8       62.78       72.29      3.61 o
   5  -5   8      120.34      109.06      4.19 o
   6  -5   8       63.18       70.35      3.47 o
   7  -5   8       45.38       44.65      2.74 o
   8  -5   8       15.56       14.72      2.45 o
  -8  -4   8      110.33      113.27      4.50 o
  -7  -4   8       12.72       15.13      2.86 o
  -6  -4   8       18.82       20.86      3.68 o
  -5  -4   8        5.28        6.10      2.45 o
  -4  -4   8        1.40        2.86      1.73 o
  -3  -4   8      358.58      399.51     27.09 o
  -2  -4   8      347.18      370.72      5.80 o
  -1  -4   8      733.46      790.96     14.52 o
   0  -4   8       30.92       29.82      2.05 o
   1  -4   8       71.89       65.85      3.66 o
   2  -4   8        5.47        4.96      2.31 o
   3  -4   8        0.01       -0.14      1.40 o
   4  -4   8       30.60       31.94      2.60 o
   5  -4   8      170.12      179.23      7.57 o
   6  -4   8        0.12        1.23      1.73 o
   7  -4   8        3.07        3.27      1.45 o
   8  -4   8       11.07        9.81      2.04 o
  -8  -3   8        4.38        2.86      1.64 o
  -7  -3   8        0.01        2.86      2.45 o
  -6  -3   8       54.78       52.63      2.45 o
  -5  -3   8        3.26        3.27      1.45 o
  -4  -3   8        0.01        0.43      1.55 o
  -3  -3   8       43.64       43.67      2.89 o
  -2  -3   8      165.14      145.79      5.96 o
  -1  -3   8      162.00      157.44      4.20 o
   0  -3   8       18.08       19.75      2.38 o
   1  -3   8       19.76       19.07      2.19 o
   2  -3   8      180.91      158.96      5.45 o
   3  -3   8      126.04      135.97      5.32 o
   4  -3   8        2.42        1.85      1.70 o
   5  -3   8        8.81        6.34      2.02 o
   6  -3   8       61.43       66.76      4.09 o
   7  -3   8      317.89      326.16     30.26 o
   8  -3   8       83.74       80.15      4.09 o
  -8  -2   8        0.82       -0.41      2.04 o
  -7  -2   8       12.30        7.77      2.04 o
  -6  -2   8       88.16       67.78      5.52 o
  -5  -2   8       26.45       19.86      2.15 o
  -4  -2   8        6.48        5.32      1.73 o
  -3  -2   8       38.15       40.24      2.59 o
  -2  -2   8       68.64       76.89      3.14 o
  -1  -2   8       24.02       31.78      2.48 o
   0  -2   8      241.93      231.25      7.08 o
   1  -2   8       13.41       12.57      1.81 o
   2  -2   8        0.06        0.64      1.41 o
   3  -2   8        4.03        4.11      1.30 o
   4  -2   8        1.98        2.49      1.38 o
   5  -2   8        2.49        3.14      1.66 o
   6  -2   8        1.89        3.61      2.86 o
   7  -2   8      162.23      180.34      6.95 o
   8  -2   8       28.50       29.44      2.86 o
  -7  -1   8       99.43       99.78      5.32 o
  -6  -1   8       72.57       55.17      2.61 o
  -5  -1   8      108.44       93.94      3.61 o
  -4  -1   8        3.33        0.72      1.66 o
  -3  -1   8        3.78        3.94      1.34 o
  -2  -1   8       24.12       19.69      1.93 o
  -1  -1   8      809.27      845.65     13.98 o
   0  -1   8        3.94        3.61      2.36 o
   1  -1   8       29.82       25.21      2.30 o
   2  -1   8        8.58        8.44      1.65 o
   3  -1   8        0.12        0.32      1.32 o
   4  -1   8       75.28       79.19      3.05 o
   5  -1   8        0.03       -0.48      1.48 o
   6  -1   8        2.94        5.73      2.86 o
   7  -1   8       13.41       15.13      2.86 o
  -8   0   8       22.37       20.04      2.45 o
  -7   0   8        0.29        0.61      1.45 o
  -6   0   8        8.38        7.67      1.57 o
  -5   0   8        1.12        0.61      1.73 o
  -4   0   8        5.78        5.17      2.04 o
  -3   0   8       25.67       22.81      1.91 o
  -2   0   8       68.20       71.99      9.61 o
  -1   0   8       10.33       11.36      1.66 o
   0   0   8       38.07       31.38      5.73 o
   1   0   8        3.06        2.12      1.44 o
   2   0   8       24.19       24.63      2.14 o
   3   0   8        0.37        0.46      1.32 o
   4   0   8      425.64      491.91     13.49 o
   5   0   8       15.43       14.28      2.45 o
   6   0   8       12.29       13.92      2.31 o
   7   0   8       24.53       24.94      2.86 o
  -8   1   8        1.40        1.64      1.64 o
  -7   1   8       34.84       41.71      3.68 o
  -6   1   8        6.48        5.65      1.57 o
  -5   1   8      722.68      802.06     27.81 o
  -4   1   8      338.94      380.74      7.77 o
  -3   1   8       22.13       20.16      1.96 o
  -2   1   8       26.78       33.12      3.68 o
  -1   1   8        1.71        1.87      1.56 o
   0   1   8      270.78      291.31      8.19 o
   1   1   8        0.67        3.83      2.76 o
   2   1   8       89.17      102.29     11.86 o
   3   1   8      223.56      255.21      6.50 o
   4   1   8        2.54        4.28      2.15 o
   5   1   8        9.01        9.50      2.31 o
   6   1   8        2.12        2.66      1.45 o
   7   1   8        1.38       -1.23      1.64 o
  -8   2   8        0.36        1.64      1.64 o
  -7   2   8       23.49       24.13      2.86 o
  -6   2   8        0.50        0.82      1.45 o
  -5   2   8      424.68      439.13     12.27 o
  -4   2   8       71.72       85.82      3.61 o
  -3   2   8        2.02       -0.03      1.66 o
  -2   2   8      149.90      145.35     11.25 o
  -1   2   8      214.80      215.51      7.72 o
   0   2   8      107.34      113.84     10.43 o
   1   2   8       21.30       25.39      2.29 o
   2   2   8        0.46        1.02      1.73 o
   3   2   8        0.34        1.02      2.02 o
   4   2   8        4.27        3.68      2.02 o
   5   2   8       20.85       20.11      2.31 o
   6   2   8        5.84        5.93      1.45 o
  -8   3   8        0.33        0.41      1.23 o
  -7   3   8        0.73        0.00      1.64 o
  -6   3   8        5.25        4.70      1.45 o
  -5   3   8      101.26      106.61      5.73 o
  -4   3   8       18.10       19.97      2.04 o
  -3   3   8       20.09       21.52      2.26 o
  -2   3   8       13.50       10.89      3.22 o
  -1   3   8      170.59      194.19     21.26 o
   0   3   8        2.35        3.68      2.45 o
   1   3   8       41.48       50.27      5.73 o
   2   3   8       16.28       19.02      2.31 o
   3   3   8        0.31        0.14      1.65 o
   4   3   8        3.92        3.71      1.86 o
   5   3   8       43.45       50.57      2.86 o
   6   3   8        1.22        2.04      1.64 o
  -8   4   8        1.28        2.45      1.23 o
  -7   4   8        0.77        2.04      1.64 o
  -6   4   8       19.34       19.08      5.11 o
  -5   4   8        0.19        0.00      1.73 o
  -4   4   8       69.44       79.66      4.29 o
  -3   4   8        1.77        2.68      1.57 o
  -2   4   8       72.85       85.06      5.73 o
  -1   4   8       40.56       51.12      4.50 o
   0   4   8       55.59       59.70      4.91 o
   1   4   8       23.87       28.27      2.55 o
   2   4   8        0.99       -0.20      1.73 o
   3   4   8       28.05       27.25      3.21 o
   4   4   8       29.60       27.69      2.15 o
   5   4   8        0.00        3.68      2.04 o
  -7   5   8        1.25        1.64      1.64 o
  -6   5   8        8.98        9.41      2.04 o
  -5   5   8        0.89        1.59      1.28 o
  -4   5   8       11.33       13.04      1.73 o
  -3   5   8       17.99       21.67      3.68 o
  -2   5   8       24.31       30.67      4.09 o
  -1   5   8        6.65        6.13      2.86 o
   0   5   8       10.37       13.49      3.27 o
   1   5   8       30.77       37.62      3.68 o
   2   5   8       10.12       11.74      1.73 o
   3   5   8       15.60       11.28      1.73 o
   4   5   8       28.74       24.54      2.45 o
  -6   6   8        0.70       -0.41      1.64 o
  -5   6   8      170.86      184.05      3.90 o
  -4   6   8        0.06       -0.82      1.16 o
  -3   6   8       35.11       35.17      3.68 o
  -2   6   8        3.25        3.68      2.86 o
  -1   6   8       36.61       43.35      4.09 o
   0   6   8        9.92       15.54      2.86 o
   1   6   8        5.91        4.70      1.45 o
   2   6   8        2.99        1.95      1.28 o
  -4   7   8       81.42       65.43      3.68 o
  -3   7   8        6.43        6.54      2.04 o
  -2   7   8        1.20        0.41      2.04 o
  -1   7   8        2.02        0.41      1.64 o
   0   7   8        9.39        7.36      2.04 o
  -1 -10   9        1.30       -2.45      2.45 o
   0 -10   9        6.04        4.09      2.45 o
   1 -10   9        0.01        1.23      2.45 o
   2 -10   9        8.09        6.54      2.45 o
   3 -10   9        3.79        6.06      2.25 o
   4 -10   9       62.66       61.34      3.27 o
  -3  -9   9        4.66        2.45      2.45 o
  -2  -9   9       18.23       19.22      3.27 o
  -1  -9   9       20.72       24.54      3.68 o
   0  -9   9       32.39       40.08      4.50 o
   1  -9   9        2.14        1.23      3.27 o
   2  -9   9       61.42       61.75      5.32 o
   3  -9   9        3.86        0.41      2.45 o
   4  -9   9        7.58        6.13      1.57 o
   5  -9   9        0.00        1.23      1.64 o
  -4  -8   9       20.00       13.09      2.45 o
  -3  -8   9        3.40        4.01      1.42 o
  -2  -8   9        2.08        2.74      1.73 o
  -1  -8   9       98.04      110.41      4.22 o
   0  -8   9        0.27        0.17      1.66 o
   1  -8   9       49.02       36.84      2.72 o
   2  -8   9       13.87        8.59      3.68 o
   3  -8   9       29.45       33.71      2.42 o
   4  -8   9        4.77        4.50      2.04 o
   5  -8   9        4.60        2.50      1.28 o
   6  -8   9       12.85        9.81      2.04 o
  -5  -7   9        0.29        1.64      2.45 o
  -4  -7   9        8.19        8.37      1.42 o
  -3  -7   9        5.26        4.53      1.66 o
  -2  -7   9      161.52      179.50      5.93 o
  -1  -7   9      195.47      220.49      5.99 o
   0  -7   9        0.00        0.32      1.79 o
   1  -7   9      208.66      189.17      6.95 o
   2  -7   9       85.29       70.75      4.50 o
   3  -7   9       27.52       25.76      3.27 o
   4  -7   9       41.16       44.16      4.09 o
   5  -7   9       66.58       60.68      3.07 o
   6  -7   9       19.28       22.08      2.86 o
   7  -7   9        7.59        6.54      1.64 o
  -6  -6   9       26.08       22.90      2.45 o
  -5  -6   9       88.19       96.81      3.32 o
  -4  -6   9       27.68       21.21      1.72 o
  -3  -6   9       33.72       29.36      2.55 o
  -2  -6   9        6.75        6.43      2.15 o
  -1  -6   9      113.83      133.93      8.18 o
   0  -6   9      117.41      138.51      7.36 o
   1  -6   9        0.37        0.61      2.66 o
   2  -6   9       65.57       85.06      5.32 o
   3  -6   9      100.68      103.46      5.73 o
   4  -6   9        5.02        3.68      2.86 o
   5  -6   9       47.40       42.67      6.34 o
   6  -6   9       21.26       17.08      1.86 o
   7  -6   9       22.24       21.50      1.64 o
  -6  -5   9       11.72        9.81      2.45 o
  -5  -5   9       41.84       39.48      5.11 o
  -4  -5   9      176.39      168.93      4.76 o
  -3  -5   9       24.86       16.42      2.15 o
  -2  -5   9      784.09      818.92     57.05 o
  -1  -5   9       23.11       25.76      2.55 o
   0  -5   9      191.13      190.53     20.24 o
   1  -5   9      927.38      974.50     10.82 o
   2  -5   9      294.60      318.15      9.41 o
   3  -5   9        0.86       -0.41      2.45 o
   4  -5   9       12.42       19.73      2.66 o
   5  -5   9       28.25       27.52      2.45 o
   6  -5   9        1.60        1.64      1.45 o
   7  -5   9        0.97        1.14      1.28 o
  -7  -4   9        0.91        0.00      1.64 o
  -6  -4   9        0.02        0.63      1.08 o
  -5  -4   9       18.66       17.49      1.86 o
  -4  -4   9      172.94      185.32      7.97 o
  -3  -4   9      839.41      866.14     20.24 o
  -2  -4   9      392.33      477.87      8.38 o
  -1  -4   9       39.98       43.36      2.74 o
   0  -4   9      156.06      160.06      9.00 o
   1  -4   9      333.26      343.46     15.54 o
   2  -4   9      484.10      503.05     73.61 o
   3  -4   9        1.84        3.27      1.73 o
   4  -4   9      125.51      145.12     11.04 o
   5  -4   9       50.58       55.13      3.18 o
   6  -4   9        3.36        5.32      1.73 o
   7  -4   9      108.00       92.92     10.63 o
  -7  -3   9        0.60        1.23      2.04 o
  -6  -3   9        0.88        1.86      1.28 o
  -5  -3   9       43.37       43.23      2.86 o
  -4  -3   9        0.90        1.23      1.73 o
  -3  -3   9      141.30      164.78      5.05 o
  -2  -3   9        0.89        2.36      1.70 o
  -1  -3   9      109.81      112.64      4.50 o
   0  -3   9       22.01       21.53      2.70 o
   1  -3   9       63.32       64.32      3.66 o
   2  -3   9       30.02       31.69      3.23 o
   3  -3   9        3.25        1.84      1.73 o
   4  -3   9       79.61       89.24      3.90 o
   5  -3   9        2.66        2.86      1.73 o
   6  -3   9      314.55      343.78      6.63 o
   7  -3   9       54.39       42.73     11.25 o
  -8  -2   9        0.00        0.00      2.04 o
  -7  -2   9        5.03        4.50      1.64 o
  -6  -2   9       15.42       12.15      2.66 o
  -5  -2   9       10.87       11.02      1.96 o
  -4  -2   9        0.27        0.79      1.86 o
  -3  -2   9       17.94       18.85      2.31 o
  -2  -2   9       39.94       50.27      4.50 o
  -1  -2   9      269.69      303.77     11.86 o
   0  -2   9       11.53        9.91      1.93 o
   1  -2   9       14.66       12.23      2.21 o
   2  -2   9        0.26        0.35      1.42 o
   3  -2   9        6.34        7.34      1.56 o
   4  -2   9        0.38       -0.19      1.86 o
   5  -2   9       52.02       58.60      5.52 o
   6  -2   9      180.45      192.43     22.90 o
   7  -2   9       23.69       25.76      2.86 o
  -8  -1   9        0.07        0.00      1.64 o
  -7  -1   9        0.22        0.41      1.64 o
  -6  -1   9      118.19      119.78     11.65 o
  -5  -1   9        5.47        5.11      1.73 o
  -4  -1   9        0.00       -0.57      1.38 o
  -3  -1   9       94.54      101.35      4.19 o
  -2  -1   9        1.74        0.67      1.71 o
  -1  -1   9        5.32        3.53      1.57 o
   0  -1   9      323.06      319.68     13.61 o
   1  -1   9      101.22       97.25      9.38 o
   2  -1   9        4.49        3.87      1.57 o
   3  -1   9       24.09       26.56      1.96 o
   4  -1   9       68.39       77.51      3.05 o
   5  -1   9        4.10        4.05      1.38 o
   6  -1   9        1.06        0.82      2.04 o
   7  -1   9        9.53        9.00      2.04 o
  -8   0   9        4.32        4.09      1.64 o
  -7   0   9       34.22       27.81      2.86 o
  -6   0   9       15.80       16.54      1.48 o
  -5   0   9        9.00        7.30      1.48 o
  -4   0   9       54.42       52.15      2.46 o
  -3   0   9        1.78        2.74      1.38 o
  -2   0   9       90.95       97.19      4.05 o
  -1   0   9      176.30      195.42     14.47 o
   0   0   9      133.08      140.21     11.45 o
   1   0   9        3.73        3.29      4.09 o
   2   0   9      129.64      144.60     14.93 o
   3   0   9       71.95       83.97      4.47 o
   4   0   9        5.60        7.16      2.02 o
   5   0   9        0.17        0.41      1.73 o
   6   0   9        0.04       -0.41      1.64 o
  -8   1   9        3.09        3.68      1.64 o
  -7   1   9       40.32       40.52      2.31 o
  -6   1   9       12.72       10.80      3.07 o
  -5   1   9      397.39      443.39      7.37 o
  -4   1   9        0.03        0.89      1.66 o
  -3   1   9       44.51       47.44      4.50 o
  -2   1   9       19.91       22.87      4.33 o
  -1   1   9       74.53       74.13      9.00 o
   0   1   9      241.68      290.35     26.99 o
   1   1   9       10.00        9.82      1.73 o
   2   1   9       22.25       25.90      2.45 o
   3   1   9       18.07       22.01      2.45 o
   4   1   9       18.85       18.21      3.27 o
   5   1   9        0.60        3.09      1.57 o
   6   1   9        7.45        6.95      2.04 o
  -7   2   9        0.93        1.02      1.16 o
  -6   2   9       52.49       49.34      4.09 o
  -5   2   9       99.78      110.06      3.90 o
  -4   2   9        1.61        2.04      1.57 o
  -3   2   9       28.55       28.63      3.68 o
  -2   2   9       27.83       28.63      2.55 o
  -1   2   9        3.04        1.23      2.86 o
   0   2   9       78.74       80.97      5.32 o
   1   2   9        4.49        5.32      1.73 o
   2   2   9       13.09       14.22      2.26 o
   3   2   9       16.66       18.96      2.45 o
   4   2   9       16.75       22.33      2.31 o
   5   2   9      111.49      105.30      3.47 o
  -7   3   9        7.96        7.36      1.64 o
  -6   3   9       50.97       40.95      3.88 o
  -5   3   9        6.92        5.39      1.28 o
  -4   3   9       73.72       83.09      6.13 o
  -3   3   9        0.55        0.07      1.57 o
  -2   3   9        1.65        2.45      2.86 o
  -1   3   9        0.02        0.41      2.86 o
   0   3   9       15.06       16.36      3.27 o
   1   3   9       23.39       25.66      2.15 o
   2   3   9        1.58        1.64      1.73 o
   3   3   9        4.56        5.11      1.73 o
   4   3   9       74.88       81.64      4.50 o
   5   3   9       22.49       23.72      2.45 o
  -7   4   9        7.54        4.09      1.64 o
  -6   4   9        2.23        1.05      1.28 o
  -5   4   9       26.71       26.04      1.86 o
  -4   4   9      244.94      296.07      9.00 o
  -3   4   9       33.52       36.39      3.68 o
  -2   4   9       16.53       15.54      3.27 o
  -1   4   9       49.29       47.03      4.50 o
   0   4   9        1.08        0.82      2.45 o
   1   4   9       74.90       72.85      3.18 o
   2   4   9        4.12        6.15      2.04 o
   3   4   9       24.50       22.11      2.02 o
   4   4   9        3.22        2.04      1.16 o
  -5   5   9        1.57        1.43      1.16 o
  -4   5   9        2.14        1.64      2.04 o
  -3   5   9        2.22       -0.41      2.04 o
  -2   5   9        3.46        0.82      2.45 o
  -1   5   9        6.58        4.50      2.45 o
   0   5   9       12.82       11.45      2.04 o
   1   5   9       47.88       36.39      2.86 o
   2   5   9        0.95       -0.55      1.28 o
  -4   6   9       18.46       15.95      2.04 o
  -3   6   9       19.54       20.45      2.45 o
  -2   6   9        0.69        0.41      2.04 o
  -1   6   9        9.53        9.41      2.04 o
   0   6   9        8.66        6.13      2.04 o
   1   6   9        2.46        0.41      1.64 o
   1 -10  10        0.05        2.45      2.04 o
  -2  -9  10        0.38       -0.41      2.45 o
  -1  -9  10        1.40        1.64      2.45 o
   0  -9  10       19.31       19.63      3.27 o
   1  -9  10        0.15       -2.45      2.45 o
   2  -9  10        1.10        1.64      2.45 o
   3  -9  10       96.10       99.78      5.32 o
   4  -9  10       11.54        9.58      1.36 o
  -3  -8  10        0.46        0.00      2.45 o
  -2  -8  10       31.11       33.53      2.15 o
  -1  -8  10       72.13       83.35      4.09 o
   0  -8  10       54.07       55.79      3.03 o
   1  -8  10       55.15       60.40      3.88 o
   2  -8  10       41.29       47.85      4.91 o
   3  -8  10        0.00       -0.59      1.57 o
   4  -8  10        0.50        1.15      1.57 o
   5  -8  10        4.99        8.54      1.64 o
  -4  -7  10        2.28        2.04      1.23 o
  -3  -7  10        0.56        0.48      1.66 o
  -2  -7  10       16.33       17.52      2.15 o
  -1  -7  10      111.91      104.12      4.13 o
   0  -7  10       66.15       70.42      5.52 o
   1  -7  10        8.98        9.42      1.35 o
   2  -7  10       47.01       41.71      3.27 o
   3  -7  10        0.55       -0.41      2.04 o
   4  -7  10       54.25       54.39      4.09 o
   5  -7  10        6.90        6.68      2.86 o
   6  -7  10        0.18        0.82      1.64 o
  -5  -6  10        0.11       -0.08      1.36 o
  -4  -6  10        9.49        9.81      2.04 o
  -3  -6  10       38.37       32.64      3.27 o
  -2  -6  10       62.61       66.21      7.16 o
  -1  -6  10        0.10        1.02      1.73 o
   0  -6  10       51.85       56.86      3.08 o
   1  -6  10       19.37       18.17      1.86 o
   2  -6  10       66.93       60.93      4.50 o
   3  -6  10      106.39      101.42      5.73 o
   4  -6  10        6.20        5.73      2.04 o
   5  -6  10       47.85       60.11      4.09 o
   6  -6  10       10.25        8.59      2.04 o
  -6  -5  10        7.87        5.32      2.04 o
  -5  -5  10        0.11        0.00      1.28 o
  -4  -5  10       24.75       21.47      2.02 o
  -3  -5  10        0.02       -0.82      2.45 o
  -2  -5  10        0.08        0.20      2.02 o
  -1  -5  10       66.63       73.32      3.61 o
   0  -5  10       58.25       61.30      3.03 o
   1  -5  10      699.47      737.38     24.74 o
   2  -5  10       22.48       32.71      3.68 o
   3  -5  10       80.20       94.87      5.73 o
   4  -5  10        6.17        6.13      2.45 o
   5  -5  10        1.33        1.30      1.57 o
   6  -5  10      214.70      164.41     49.69 o
  -6  -4  10        7.73        7.36      2.04 o
  -5  -4  10       62.45       64.35      2.74 o
  -4  -4  10       56.42       46.29      2.74 o
  -3  -4  10        0.26       -0.61      1.73 o
  -2  -4  10       37.90       35.62      2.89 o
  -1  -4  10      117.73      140.26      6.54 o
   0  -4  10       19.07       18.81      2.86 o
   1  -4  10      369.14      438.11     39.26 o
   2  -4  10       10.23        8.18      2.86 o
   3  -4  10        1.21        1.64      2.86 o
   4  -4  10       16.31       15.86      3.07 o
   5  -4  10       28.08       30.04      3.88 o
   6  -4  10        3.99        2.91      1.28 o
  -7  -3  10       52.47       52.34      3.27 o
  -6  -3  10        6.73        5.99      1.16 o
  -5  -3  10        1.60        1.54      1.28 o
  -4  -3  10        0.03        0.20      1.45 o
  -3  -3  10      175.15      181.43      5.34 o
  -2  -3  10       37.92       46.54      3.27 o
  -1  -3  10      910.18     1043.04     12.13 o
   0  -3  10        9.32        7.77      2.86 o
   1  -3  10      325.11      352.09      9.00 o
   2  -3  10      196.68      229.82      8.18 o
   3  -3  10       36.16       39.76      2.86 o
   4  -3  10       30.70       34.47      4.50 o
   5  -3  10       45.89       46.08      2.60 o
   6  -3  10       24.74       23.67      3.27 o
  -7  -2  10        0.32        0.41      1.64 o
  -6  -2  10        0.95        1.43      1.16 o
  -5  -2  10       12.77       10.16      1.86 o
  -4  -2  10       10.76       15.82      4.70 o
  -3  -2  10        0.03        1.38      1.86 o
  -2  -2  10      260.31      268.13      8.59 o
  -1  -2  10      536.42      640.23      9.54 o
   0  -2  10       48.70       52.61      3.03 o
   1  -2  10       64.01       70.75      4.50 o
   2  -2  10       15.98       17.51      2.15 o
   3  -2  10       51.52       58.00      4.09 o
   4  -2  10       31.39       39.60      2.74 o
   5  -2  10        0.16        0.52      1.57 o
   6  -2  10        3.40        3.68      2.04 o
  -7  -1  10        2.78        5.73      1.64 o
  -6  -1  10        4.04        2.04      1.84 o
  -5  -1  10        7.37        7.27      1.73 o
  -4  -1  10       90.80       98.54      4.29 o
  -3  -1  10        0.82        2.39      1.86 o
  -2  -1  10       30.27       36.22      5.32 o
  -1  -1  10        8.39        7.94      1.96 o
   0  -1  10       42.91       49.19      4.70 o
   1  -1  10       31.40       34.76      2.31 o
   2  -1  10       26.38       27.45      1.80 o
   3  -1  10        7.58        9.02      1.38 o
   4  -1  10        5.56        3.42      1.57 o
   5  -1  10       30.36       35.58      3.68 o
   6  -1  10        3.11        3.27      1.64 o
  -7   0  10        6.12        4.09      1.64 o
  -6   0  10       57.04       47.30      2.45 o
  -5   0  10        4.25        2.53      1.57 o
  -4   0  10        0.62        0.82      1.73 o
  -3   0  10       20.04       15.58      2.31 o
  -2   0  10        2.49        4.40      1.84 o
  -1   0  10        1.09        1.70      1.66 o
   0   0  10        0.76        1.04      1.57 o
   1   0  10       11.72        9.48      1.73 o
   2   0  10       25.57       26.25      1.77 o
   3   0  10        0.06        0.28      1.32 o
   4   0  10        0.87       -0.04      1.57 o
   5   0  10        0.64        2.04      2.04 o
  -7   1  10       74.68       60.11      3.27 o
  -6   1  10        2.92        3.95      1.28 o
  -5   1  10      217.31      220.30     10.02 o
  -4   1  10       12.88       13.50      2.15 o
  -3   1  10       14.67       13.30      2.15 o
  -2   1  10       13.89       18.42      2.26 o
  -1   1  10       21.25       22.49      3.27 o
   0   1  10       23.68       30.26      3.68 o
   1   1  10        2.07        2.04      1.73 o
   2   1  10        3.21        3.04      1.32 o
   3   1  10        8.67        8.14      1.86 o
   4   1  10       34.34       34.65      2.31 o
   5   1  10        0.04        0.41      1.64 o
  -7   2  10        2.63        2.86      1.64 o
  -6   2  10        0.06        2.04      0.94 o
  -5   2  10       14.34       12.06      1.30 o
  -4   2  10       76.00       92.04      3.76 o
  -3   2  10      124.25      137.50      5.52 o
  -2   2  10        3.31        2.04      2.86 o
  -1   2  10        5.93        9.41      2.86 o
   0   2  10       19.62       23.31      3.27 o
   1   2  10       13.49       11.79      1.86 o
   2   2  10        5.62        3.88      1.73 o
   3   2  10       17.80       20.66      2.25 o
   4   2  10      118.16      113.29      3.47 o
  -6   3  10       16.69       13.90      2.04 o
  -5   3  10       78.60       75.25      2.89 o
  -4   3  10      150.51      157.95      5.11 o
  -3   3  10        8.08        8.18      2.45 o
  -2   3  10        0.57       -0.41      2.45 o
  -1   3  10        5.06        3.27      2.45 o
   0   3  10       16.77       19.63      2.86 o
   1   3  10       40.91       43.35      4.09 o
   2   3  10        7.25        6.25      1.57 o
   3   3  10       23.12       22.56      1.66 o
  -5   4  10       88.19       76.06      3.68 o
  -4   4  10      171.41      164.39      5.73 o
  -3   4  10        3.56        2.45      2.04 o
  -2   4  10        0.03        1.23      2.45 o
  -1   4  10       17.12       20.45      2.86 o
   0   4  10       24.98       29.44      2.86 o
   1   4  10       22.75       23.72      2.86 o
   2   4  10        0.17        0.82      1.64 o
  -4   5  10        1.05        1.23      1.64 o
  -3   5  10       19.52       24.94      2.45 o
  -2   5  10        0.11       -0.82      1.64 o
  -1   5  10       27.34       29.85      2.45 o
   0   5  10        2.40        4.09      1.64 o
   0  -9  11       33.30       34.76      2.86 o
   1  -9  11        6.84        5.73      2.04 o
   2  -9  11       37.01       39.26      3.27 o
  -2  -8  11       19.05       22.49      2.04 o
  -1  -8  11       33.10       34.89      2.15 o
   0  -8  11       60.30       56.38      5.52 o
   1  -8  11       24.27       22.49      3.27 o
   2  -8  11       31.32       32.71      3.68 o
   3  -8  11        7.83        9.41      2.45 o
   4  -8  11        2.09        1.23      2.04 o
  -3  -7  11       34.50       33.12      2.45 o
  -2  -7  11       31.94       28.14      4.50 o
  -1  -7  11        0.07       -0.74      1.36 o
   0  -7  11       14.71       12.39      3.27 o
   1  -7  11       19.81       18.40      1.45 o
   2  -7  11       57.81       54.26      6.13 o
   3  -7  11        1.08        2.86      1.64 o
   4  -7  11        7.07        6.13      1.64 o
  -4  -6  11       31.51       33.94      2.45 o
  -3  -6  11        0.06        0.41      1.23 o
  -2  -6  11        4.13        6.58      1.66 o
  -1  -6  11        0.30       -1.49      1.64 o
   0  -6  11       11.26       11.69      1.38 o
   1  -6  11        0.30       -0.82      1.45 o
   2  -6  11       36.19       27.40      3.27 o
   3  -6  11       55.85       60.93      4.09 o
   4  -6  11        2.48        2.86      1.64 o
   5  -6  11        6.85        6.13      1.64 o
  -5  -5  11       43.76       39.26      2.45 o
  -4  -5  11       18.99       19.22      2.45 o
  -3  -5  11        0.53        1.23      1.64 o
  -2  -5  11        4.83        3.83      1.64 o
  -1  -5  11       81.10       86.42      4.09 o
   0  -5  11      101.10      107.68      3.14 o
   1  -5  11        3.93        3.68      1.45 o
   2  -5  11       48.87       50.71      4.09 o
   3  -5  11       31.44       34.76      3.68 o
   4  -5  11        2.09        4.09      2.04 o
   5  -5  11        1.48        2.86      1.64 o
  -5  -4  11        4.00        2.86      1.28 o
  -4  -4  11        4.68        3.68      2.04 o
  -3  -4  11        0.53       -0.82      2.45 o
  -2  -4  11       23.72       23.31      3.27 o
  -1  -4  11       17.59       15.95      2.86 o
   0  -4  11        3.59        3.68      2.04 o
   1  -4  11      110.97      119.83     10.43 o
   2  -4  11      405.01      493.17     11.45 o
   3  -4  11      154.79      197.92      7.36 o
   4  -4  11       27.97       30.26      3.27 o
   5  -4  11        3.68        3.00      1.28 o
  -6  -3  11        1.88        1.64      2.04 o
  -5  -3  11        1.39        0.61      1.16 o
  -4  -3  11      180.03      181.43      7.77 o
  -3  -3  11      210.14      234.88      5.63 o
  -2  -3  11      294.77      339.85      8.79 o
  -1  -3  11        6.76        6.95      2.86 o
   0  -3  11      118.37      130.04      5.73 o
   1  -3  11       77.75       83.86      6.34 o
   2  -3  11      419.25      500.53     11.45 o
   3  -3  11       40.04       53.98      4.09 o
   4  -3  11       25.76       22.08      1.86 o
   5  -3  11       74.41       56.92     15.54 o
  -6  -2  11        0.25        0.00      1.64 o
  -5  -2  11        5.50        4.41      1.28 o
  -4  -2  11       48.68       51.83      2.89 o
  -3  -2  11      147.43      142.09      4.47 o
  -2  -2  11       51.52       53.65      3.18 o
  -1  -2  11        0.06        1.12      1.57 o
   0  -2  11      198.98      216.73      7.36 o
   1  -2  11       86.96       90.78      4.50 o
   2  -2  11      283.64      323.97     42.73 o
   3  -2  11       11.40        9.99      1.57 o
   4  -2  11        4.18        5.27      2.04 o
   5  -2  11        3.32        1.64      2.04 o
  -6  -1  11       30.17       29.85      2.86 o
  -5  -1  11        8.61        9.37      2.25 o
  -4  -1  11       24.49       26.39      2.31 o
  -3  -1  11        1.40        2.04      1.73 o
  -2  -1  11        0.36       -0.20      1.45 o
  -1  -1  11      117.39      148.50      5.93 o
   0  -1  11      239.32      267.85      8.18 o
   1  -1  11       49.80       44.47      3.68 o
   2  -1  11       77.27       85.85      5.73 o
   3  -1  11       31.71       31.75      2.86 o
   4  -1  11        7.92        7.34      4.50 o
   5  -1  11       10.44        8.59      1.64 o
  -6   0  11        0.31       -0.41      1.64 o
  -5   0  11        0.64        0.41      1.28 o
  -4   0  11        0.56        0.61      1.45 o
  -3   0  11       10.17        7.37      1.73 o
  -2   0  11       67.39       72.87      3.32 o
  -1   0  11      109.69      134.54      6.13 o
   0   0  11       89.98       97.83     17.18 o
   1   0  11        5.51        6.54      2.45 o
   2   0  11        6.81        7.62      1.84 o
   3   0  11        7.73        8.18      2.04 o
   4   0  11        7.58        4.09      2.04 o
  -6   1  11       25.32       19.22      2.04 o
  -5   1  11        0.75        1.23      1.16 o
  -4   1  11        0.05       -1.45      1.45 o
  -3   1  11       75.66       74.85      5.52 o
  -2   1  11        8.58        9.81      2.45 o
  -1   1  11        4.91        4.50      2.45 o
   0   1  11        0.00        0.71      1.57 o
   1   1  11        0.30        0.41      1.45 o
   2   1  11       23.48       30.67      3.27 o
   3   1  11       24.02       25.76      2.86 o
   4   1  11       13.97       12.68      2.04 o
  -5   2  11       19.88       17.18      1.45 o
  -4   2  11       27.43       21.38      5.11 o
  -3   2  11        2.94        1.64      1.64 o
  -2   2  11       15.43       11.86      2.45 o
  -1   2  11        0.47       -1.23      1.45 o
   0   2  11       14.57       13.29      1.73 o
   1   2  11        2.31        3.27      2.04 o
   2   2  11        3.06        2.45      2.04 o
   3   2  11        0.11        0.41      1.64 o
  -4   3  11       29.34       28.63      2.45 o
  -3   3  11       13.53       13.90      2.45 o
  -2   3  11       19.24       18.81      2.45 o
  -1   3  11        0.63        1.84      1.45 o
   0   3  11       16.29       11.66      1.45 o
   1   3  11        0.00        1.23      1.64 o
   2   3  11        2.81        4.09      1.64 o
  -3   4  11       25.80       22.08      2.04 o
  -2   4  11        3.69        3.27      1.64 o
  -2  -7  12       14.39       15.54      1.64 o
  -1  -7  12        3.54        4.09      1.23 o
   0  -7  12       30.21       24.41      1.66 o
   1  -7  12        4.84        5.32      2.04 o
   2  -7  12       13.28       10.22      2.45 o
   3  -7  12       41.69       42.53      2.86 o
  -3  -6  12       35.45       31.49      2.04 o
  -2  -6  12       52.70       49.89      2.86 o
  -1  -6  12       20.60       21.67      2.45 o
   0  -6  12       15.12       16.34      1.44 o
   1  -6  12        4.54        5.40      1.64 o
   2  -6  12       11.56       15.04      2.04 o
   3  -6  12        5.46        6.13      1.64 o
  -4  -5  12       17.34       17.18      1.64 o
  -3  -5  12        2.26        1.64      1.64 o
  -2  -5  12       28.53       30.67      2.86 o
  -1  -5  12        8.54        7.17      1.23 o
   0  -5  12        1.74        3.32      1.05 o
   1  -5  12        0.79        0.33      1.36 o
   2  -5  12       69.16       80.97      4.50 o
   3  -5  12       19.41       16.36      2.45 o
   4  -5  12       45.81       36.39      2.86 o
  -4  -4  12        7.00        1.64      1.64 o
  -3  -4  12       20.66       26.58      2.45 o
  -2  -4  12       35.13       35.99      3.27 o
  -1  -4  12        0.80        1.09      1.28 o
   0  -4  12        0.77        0.73      1.28 o
   1  -4  12       14.48       15.54      2.45 o
   2  -4  12       63.06       62.57      4.09 o
   3  -4  12       16.96       15.54      2.45 o
   4  -4  12       67.76       60.11      3.27 o
  -4  -3  12        3.01        0.82      1.23 o
  -3  -3  12        3.44        3.27      2.04 o
  -2  -3  12        3.50        2.04      2.04 o
  -1  -3  12        7.08        7.77      2.04 o
   0  -3  12       11.30       10.27      2.04 o
   1  -3  12       13.14       12.68      2.45 o
   2  -3  12        8.96        6.95      2.04 o
   3  -3  12        0.12        0.00      1.64 o
   4  -3  12        1.50        1.64      1.64 o
  -5  -2  12        8.58        6.54      1.23 o
  -4  -2  12        1.12        1.02      1.16 o
  -3  -2  12        7.18        7.84      1.45 o
  -2  -2  12       33.65       34.76      3.27 o
  -1  -2  12        1.01        0.82      2.04 o
   0  -2  12       73.00       74.02      4.09 o
   1  -2  12       66.33       79.74      4.50 o
   2  -2  12       14.75       13.09      2.45 o
   3  -2  12       56.25       52.34      3.27 o
  -5  -1  12        0.60       -0.41      1.64 o
  -4  -1  12        4.41        4.29      1.16 o
  -3  -1  12       89.14       84.24      3.18 o
  -2  -1  12        3.20        2.45      2.04 o
  -1  -1  12      203.04      222.05      6.95 o
   0  -1  12      155.92      152.53      5.32 o
   1  -1  12       91.37      100.60      4.91 o
   2  -1  12       39.98       46.62      3.27 o
  -4   0  12        8.75       10.46      1.16 o
  -3   0  12        4.45        6.65      2.66 o
  -2   0  12      130.04      130.04      5.32 o
  -1   0  12       33.26       35.99      3.27 o
   0   0  12       17.60       14.72      2.04 o
   1   0  12       34.15       35.17      2.86 o
   2   0  12       52.39       36.80      2.45 o
  -4   1  12       25.76       24.94      2.04 o
  -3   1  12       37.22       36.39      2.86 o
  -2   1  12       33.80       37.21      2.86 o
  -1   1  12        4.10        2.86      1.64 o
   0   1  12        0.16        0.55      2.45 o
   1   1  12       20.09       13.90      2.04 o
  -3   2  12        0.00       -0.41      1.64 o
  -2   2  12        2.80        2.04      1.64 o
  -1   2  12       18.47       13.90      1.64 o
   1  -5  13        0.97       -0.41      1.64 o
  -2  -4  13       28.38       25.76      2.04 o
  -1  -4  13        1.57        0.61      1.16 o
   0  -4  13       39.27       40.48      2.86 o
   1  -4  13       23.07       19.63      2.04 o
   2  -4  13       17.74       15.95      2.04 o
  -2  -3  13        0.01       -0.18      1.64 o
  -1  -3  13       29.95       25.84      1.57 o
   0  -3  13       29.93       29.85      2.45 o
   1  -3  13        0.14        1.64      1.64 o
   2  -3  13       27.16       22.08      2.04 o
  -3  -2  13        2.95        1.23      1.23 o
  -2  -2  13        4.10        1.23      1.64 o
  -1  -2  13        4.65        2.04      1.16 o
   0  -2  13        4.45        4.91      1.64 o
   1  -2  13        0.23       -0.41      1.64 o
  -2  -1  13       28.48       22.90      2.04 o
  -1  -1  13       13.95       13.90      1.64 o
   0  -1  13        1.11        1.23      1.64 o
 
